# Supplementary material for: Diisopropyl­ammonium 3,5,6-trichloro­pyridin-2-olate
Source: Acta Crystallogr Sect E Struct Rep Online. 2008 Jan 30;64(Pt 2):o537. doi: 10.1107/S1600536808002389 (PMC2960274; doi:10.1107/S1600536808002389)
Supplement: Supplementary file 1 [file e-64-0o537-sup1.cif]

##############################################################################
###                                                                        ###
###        Electronic paper (Acta Crystallographica Section E)             ###
###                                                                        ###
##############################################################################
#                                                                            #
# This CIF contains the data in a paper accepted for publication in Acta     #
# Crystallographica Section E. It conforms to the requirements of Notes      #
# for Authors for Section E, and has been peer reviewed under the auspices   #
# of the IUCr Commission on Journals.                                        #
#                                                                            #
# Full details of the Crystallographic Information File format               #
# are given in the paper "The Crystallographic Information File (CIF):       #
# a New Standard Archive File for Crystallography" by S. R. Hall, F. H.      #
# Allen and I. D. Brown [Acta Cryst. (1991), A47, 655-685].                  #
#                                                                            #
# The current version of the core CIF dictionary is obtainable from          #
# ftp://ftp.iucr.org/pub/cif_core.dic. The current version number is 2.1.    #
#                                                                            #
# Software is freely available for graphical display of the structure(s) in  #
# this CIF.  For information consult the CIF home page http://www.iucr.org/  #
# cif/home.html                                                              #
#                                                                            #
##############################################################################
                                             
data_global
_audit_creation_method     'by CrystalStructure 3.7.0'
_journal_date_recd_electronic     2008-01-07
_journal_date_accepted     2008-01-22
_journal_name_full     'Acta Crystallographica, Section E'
_journal_year     2008
_journal_volume     64
_journal_issue      2
_journal_page_first     o537
_journal_page_last     o538
_journal_paper_category     QO
_journal_coeditor_code     WK2076
_publ_contact_author_name     'Dan Qian Xu'
_publ_contact_author_address
;
State Key Laboratory Breeding Base of Green Chemistry-Synthesis Technology
Zhejiang University of Technology
Hangzhou
310014
People's Republic of China
;
_publ_contact_author_email     zhenghui86@gmail.com
_publ_contact_author_fax     '86 571 88320066'
_publ_contact_author_phone     '86 571 88320066'
_publ_section_title
;
Diisopropylammonium 3,5,6-trichloropyridin-2-olate
;
loop_
    _publ_author_name
    _publ_author_address
    'Zhi Yan Hu'
;
School of Science
Zhejiang Forestry University
Linan
Hangzhou 311300
People's Republic of China
;
    'Hui Zheng'
;
State Key Laboratory Breeding Base of Green Chemistry-Synthesis Technology
Zhejiang University of Technology
Hangzhou 310014
People's Republic of China
;
    'Dan Qian Xu'
;
State Key Laboratory Breeding Base of Green Chemistry-Synthesis Technology
Zhejiang University of Technology
Hangzhou 310014
People's Republic of China
;
_publ_section_synopsis     .
data_I
_chemical_name_systematic
;
Diisopropylammonium 3,5,6-trichloropyridin-2-olate
;
_chemical_formula_moiety     'C6 H16 N +, C5 H Cl3 N O -'
_chemical_formula_sum     'C11 H17 Cl3 N2 O'
_chemical_formula_iupac     'C6 H16 N +, C5 H Cl3 N O -'
_chemical_formula_weight     299.63
_chemical_melting_point     443
_symmetry_cell_setting     monoclinic
_symmetry_space_group_name_H-M     'P 21/c'
_symmetry_space_group_name_Hall     '-P 2ybc'
loop_
    _symmetry_equiv_pos_site_id
    _symmetry_equiv_pos_as_xyz
    1 '+X,+Y,+Z'
    2 '-X,1/2+Y,1/2-Z'
    3 '-X,-Y,-Z'
    4 '+X,1/2-Y,1/2+Z'
_cell_length_a     8.087(3)
_cell_length_b     11.066(3)
_cell_length_c     16.389(5)
_cell_angle_alpha     90.0000
_cell_angle_beta     94.540(15)
_cell_angle_gamma     90.0000
_cell_volume     1462.1(8)
_cell_formula_units_Z     4
_cell_measurement_reflns_used     10937
_cell_measurement_theta_min     3.1
_cell_measurement_theta_max     27.5
_cell_measurement_temperature     298.0(10)
_exptl_crystal_description     block
_exptl_crystal_colour     colorless
_exptl_crystal_size_max     0.39
_exptl_crystal_size_mid     0.18
_exptl_crystal_size_min     0.16
_exptl_crystal_density_diffrn     1.361
_exptl_crystal_density_meas     ?
_exptl_crystal_density_method     'not measured'
_exptl_crystal_F_000     624.00
_exptl_absorpt_coefficient_mu     0.613
_exptl_absorpt_correction_type     multi-scan
_exptl_absorpt_process_details     '(ABSCOR; Higashi, 1995)'
_exptl_absorpt_correction_T_min     0.794
_exptl_absorpt_correction_T_max     0.907
_diffrn_radiation_type     'Mo K\a'
_diffrn_radiation_wavelength     0.71075
_diffrn_measurement_device_type     'Rigaku R-AXIS RAPID'
_diffrn_measurement_method     \w
_diffrn_detector_area_resol_mean     10.00
_diffrn_reflns_number     14096
_diffrn_reflns_av_R_equivalents     0.027
_diffrn_reflns_theta_max     27.48
_diffrn_reflns_theta_full     27.48
_diffrn_measured_fraction_theta_max     0.998
_diffrn_measured_fraction_theta_full     0.998
_diffrn_reflns_limit_h_min     -9
_diffrn_reflns_limit_h_max     10
_diffrn_reflns_limit_k_min     -14
_diffrn_reflns_limit_k_max     14
_diffrn_reflns_limit_l_min     -21
_diffrn_reflns_limit_l_max     21
_refine_special_details
;
    Refinement using all reflections. The weighted
    R-factor (wR) and goodness of fit (S) are based on F^2^.
    R-factor (gt) are based on F. The threshold expression of
    F^2^ > 2.0 sigma(F^2^) is used only for calculating R-factor (gt).
;
_reflns_number_total     3357
_reflns_number_gt     2081
_reflns_threshold_expression     F^2^>2\s(F^2^)
_refine_ls_structure_factor_coef     Fsqd
_refine_ls_R_factor_gt     0.0351
_refine_ls_wR_factor_ref     0.0810
_refine_ls_goodness_of_fit_ref     1.045
_refine_ls_number_reflns     3357
_refine_ls_number_parameters     155
_refine_ls_hydrogen_treatment     constr
_refine_ls_weighting_scheme     calc
_refine_ls_weighting_details     'w = 1/[0.0002Fo^2^ + \s(Fo^2^)]/(4Fo^2^)'
_refine_ls_shift/su_max     0.0000
_refine_diff_density_max     0.29
_refine_diff_density_min     -0.31
_refine_ls_extinction_method     'Larson (1970), equation 22'
_refine_ls_extinction_coef     143(15)
loop_
    _atom_type_symbol
    _atom_type_description
    _atom_type_scat_dispersion_real
    _atom_type_scat_dispersion_imag
    _atom_type_scat_source
    'C' 'C' 0.003 0.002
;
International Tables for Crystallography
(1992, Vol. C, Tables 4.2.6.8 and 6.1.1.4)
;
    'H' 'H' 0.000 0.000
;
International Tables for Crystallography
(1992, Vol. C, Table 6.1.1.4)
;
    'O' 'O' 0.011 0.006
;
International Tables for Crystallography
(1992, Vol. C, Tables 4.2.6.8 and 6.1.1.4)
;
    'N' 'N' 0.006 0.003
;
International Tables for Crystallography
(1992, Vol. C, Tables 4.2.6.8 and 6.1.1.4)
;
    'Cl' 'Cl' 0.148 0.159
;
International Tables for Crystallography
(1992, Vol. C, Tables 4.2.6.8 and 6.1.1.4)
;
_computing_data_collection     'PROCESS-AUTO (Rigaku, 1998)'
_computing_cell_refinement     'PROCESS-AUTO (Rigaku, 1998)'
_computing_data_reduction     'CrystalStructure (Rigaku/MSC, 2004)'
_computing_structure_solution     'SIR97 (Altomare <i>et al.</i>,  1999)'
_computing_structure_refinement     'CRYSTALS (Watkin <i>et al.</i>,  1996)'
_computing_molecular_graphics     'ORTEP-3 for Windows (Farrugia, 1997)'
_computing_publication_material     'CrystalStructure (Rigaku/MSC, 2004)'
loop_
    _atom_site_type_symbol
    _atom_site_label
    _atom_site_fract_x
    _atom_site_fract_y
    _atom_site_fract_z
    _atom_site_U_iso_or_equiv
    _atom_site_adp_type
    _atom_site_calc_flag
    _atom_site_refinement_flags
    _atom_site_occupancy
    _atom_site_disorder_assembly
    _atom_site_disorder_group
    Cl Cl1 0.39967(6) 0.13293(4) 0.40436(3) 0.08518(18) Uani d . 1.00 . .
    Cl Cl2 0.05102(6) -0.02373(5) 0.65045(3) 0.08680(17) Uani d . 1.00 . .
    Cl Cl3 0.06254(8) 0.24633(5) 0.71793(4) 0.1034(2) Uani d . 1.00 . .
    O O1 0.36820(13) 0.36964(9) 0.49068(6) 0.0604(3) Uani d . 1.00 . .
    N N1 0.22849(16) 0.29782(11) 0.59411(9) 0.0566(4) Uani d . 1.00 . .
    N N2 0.37423(14) 0.57219(10) 0.60126(6) 0.0469(3) Uani d . 1.00 . .
    C C1 0.30288(18) 0.28003(12) 0.52456(10) 0.0498(4) Uani d . 1.00 . .
    C C2 0.30287(19) 0.16000(13) 0.49307(10) 0.0529(4) Uani d . 1.00 . .
    C C3 0.2269(2) 0.06825(13) 0.53135(11) 0.0595(5) Uani d . 1.00 . .
    C C4 0.1497(2) 0.09140(13) 0.60194(10) 0.0573(4) Uani d . 1.00 . .
    C C5 0.1557(2) 0.20776(14) 0.62985(10) 0.0573(5) Uani d . 1.00 . .
    C C6 0.5796(2) 0.46023(17) 0.68652(12) 0.0771(6) Uani d . 1.00 . .
    C C7 0.4207(2) 0.53190(13) 0.68790(9) 0.0561(4) Uani d . 1.00 . .
    C C8 0.4384(2) 0.63777(17) 0.74638(11) 0.0780(6) Uani d . 1.00 . .
    C C9 0.0708(2) 0.58893(18) 0.60955(12) 0.0764(6) Uani d . 1.00 . .
    C C10 0.2255(2) 0.65272(13) 0.58681(10) 0.0570(4) Uani d . 1.00 . .
    C C11 0.2132(2) 0.69139(17) 0.49810(11) 0.0742(6) Uani d . 1.00 . .
    H H3 0.2274 -0.0097 0.5101 0.071 Uiso c R 1.00 . .
    H H7 0.3333 0.4784 0.7051 0.067 Uiso c R 1.00 . .
    H H10 0.2433 0.7245 0.6214 0.068 Uiso c R 1.00 . .
    H H61 0.6635 0.5111 0.6664 0.091 Uiso c R 1.00 . .
    H H62 0.5625 0.3911 0.6515 0.092 Uiso c R 1.00 . .
    H H63 0.6146 0.4340 0.7410 0.092 Uiso c R 1.00 . .
    H H81 0.3347 0.6800 0.7466 0.093 Uiso c R 1.00 . .
    H H82 0.4713 0.6094 0.8006 0.093 Uiso c R 1.00 . .
    H H83 0.5216 0.6914 0.7286 0.093 Uiso c R 1.00 . .
    H H91 -0.0234 0.6409 0.5988 0.093 Uiso c R 1.00 . .
    H H92 0.0557 0.5167 0.5774 0.092 Uiso c R 1.00 . .
    H H93 0.0819 0.5681 0.6666 0.093 Uiso c R 1.00 . .
    H H111 0.1926 0.6214 0.4642 0.088 Uiso c R 1.00 . .
    H H112 0.3152 0.7287 0.4854 0.088 Uiso c R 1.00 . .
    H H113 0.1237 0.7479 0.4883 0.088 Uiso c R 1.00 . .
    H H201 0.3549 0.5015 0.5680 0.056 Uiso c R 1.00 . .
    H H202 0.4689 0.6125 0.5820 0.057 Uiso c R 1.00 . .
loop_
    _atom_site_aniso_label
    _atom_site_aniso_U_11
    _atom_site_aniso_U_22
    _atom_site_aniso_U_33
    _atom_site_aniso_U_12
    _atom_site_aniso_U_13
    _atom_site_aniso_U_23
    Cl1 0.1051(4) 0.0724(3) 0.0820(3) -0.0167(2) 0.0323(2) -0.0223(2)
    Cl2 0.1076(4) 0.0690(3) 0.0828(3) -0.0353(2) 0.0014(2) 0.0219(2)
    Cl3 0.1362(5) 0.0953(4) 0.0860(4) -0.0262(3) 0.0534(3) -0.0126(2)
    O1 0.0653(7) 0.0426(5) 0.0749(7) -0.0111(5) 0.0165(5) 0.0024(5)
    N1 0.0615(8) 0.0436(7) 0.0654(9) -0.0082(6) 0.0109(6) -0.0044(6)
    N2 0.0512(7) 0.0390(6) 0.0509(7) -0.0053(5) 0.0052(5) -0.0037(5)
    C1 0.0464(8) 0.0419(8) 0.0603(10) -0.0055(6) -0.0003(7) 0.0006(7)
    C2 0.0559(9) 0.0458(8) 0.0570(9) -0.0060(7) 0.0036(7) -0.0039(7)
    C3 0.0691(10) 0.0399(8) 0.0675(11) -0.0095(7) -0.0064(8) -0.0031(7)
    C4 0.0622(10) 0.0498(9) 0.0582(10) -0.0147(7) -0.0059(8) 0.0108(8)
    C5 0.0611(10) 0.0559(9) 0.0552(10) -0.0084(8) 0.0063(8) 0.0022(7)
    C6 0.0878(13) 0.0710(11) 0.0703(12) 0.0083(10) -0.0086(10) 0.0142(10)
    C7 0.0666(10) 0.0507(8) 0.0511(9) -0.0089(7) 0.0052(7) 0.0077(7)
    C8 0.1041(15) 0.0719(12) 0.0562(10) -0.0103(10) -0.0058(10) -0.0070(9)
    C9 0.0577(11) 0.0899(13) 0.0834(13) 0.0033(9) 0.0158(9) -0.0142(11)
    C10 0.0581(9) 0.0469(8) 0.0652(10) 0.0045(7) -0.0003(8) -0.0107(7)
    C11 0.0690(12) 0.0679(11) 0.0833(13) 0.0045(9) -0.0092(10) 0.0105(10)
_geom_special_details
;
;
loop_
    _geom_bond_atom_site_label_1
    _geom_bond_atom_site_label_2
    _geom_bond_site_symmetry_1
    _geom_bond_site_symmetry_2
    _geom_bond_distance
    _geom_bond_publ_flag
    Cl1 C2 . . 1.7310(17) yes
    Cl2 C4 . . 1.7297(17) ?
    Cl3 C5 . . 1.7337(18) ?
    O1 C1 . . 1.2716(18) yes
    N1 C1 . . 1.345(2) ?
    N1 C5 . . 1.318(2) ?
    N2 C7 . . 1.5072(18) yes
    N2 C10 . . 1.5009(19) yes
    N2 H201 . . 0.959 ?
    N2 H202 . . 0.961 ?
    C1 C2 . . 1.425(2) ?
    C2 C3 . . 1.365(2) ?
    C3 C4 . . 1.382(2) ?
    C3 H3 . . 0.930 ?
    C4 C5 . . 1.366(2) ?
    C6 C7 . . 1.512(2) ?
    C6 H61 . . 0.960 ?
    C6 H62 . . 0.960 ?
    C6 H63 . . 0.960 ?
    C7 C8 . . 1.513(2) ?
    C7 H7 . . 0.980 ?
    C8 H81 . . 0.960 ?
    C8 H82 . . 0.960 ?
    C8 H83 . . 0.960 ?
    C9 C10 . . 1.508(2) ?
    C9 H91 . . 0.960 ?
    C9 H92 . . 0.960 ?
    C9 H93 . . 0.960 ?
    C10 C11 . . 1.511(2) ?
    C10 H10 . . 0.980 ?
    C11 H111 . . 0.960 ?
    C11 H112 . . 0.960 ?
    C11 H113 . . 0.960 ?
loop_
    _geom_angle_atom_site_label_1
    _geom_angle_atom_site_label_2
    _geom_angle_atom_site_label_3
    _geom_angle_site_symmetry_1
    _geom_angle_site_symmetry_2
    _geom_angle_site_symmetry_3
    _geom_angle
    _geom_angle_publ_flag
    C1 N1 C5 . . . 120.76(13) ?
    C7 N2 C10 . . . 117.47(11) yes
    C7 N2 H201 . . . 108.2 ?
    C7 N2 H202 . . . 107.5 ?
    C10 N2 H201 . . . 107.6 ?
    C10 N2 H202 . . . 108.8 ?
    H201 N2 H202 . . . 106.8 ?
    O1 C1 N1 . . . 119.02(13) yes
    O1 C1 C2 . . . 123.84(14) ?
    N1 C1 C2 . . . 117.14(13) ?
    Cl1 C2 C1 . . . 118.58(12) ?
    Cl1 C2 C3 . . . 120.48(12) ?
    C1 C2 C3 . . . 120.93(15) ?
    C2 C3 C4 . . . 119.79(14) ?
    C2 C3 H3 . . . 120.1 ?
    C4 C3 H3 . . . 120.1 ?
    Cl2 C4 C3 . . . 120.26(12) yes
    Cl2 C4 C5 . . . 123.09(13) ?
    C3 C4 C5 . . . 116.66(14) ?
    Cl3 C5 N1 . . . 115.00(12) yes
    Cl3 C5 C4 . . . 120.30(13) ?
    N1 C5 C4 . . . 124.70(15) ?
    C7 C6 H61 . . . 108.8 ?
    C7 C6 H62 . . . 110.2 ?
    C7 C6 H63 . . . 109.4 ?
    H61 C6 H62 . . . 109.5 ?
    H61 C6 H63 . . . 109.5 ?
    H62 C6 H63 . . . 109.5 ?
    N2 C7 C6 . . . 106.86(13) ?
    N2 C7 C8 . . . 111.82(12) ?
    N2 C7 H7 . . . 108.5 ?
    C6 C7 C8 . . . 112.20(14) ?
    C6 C7 H7 . . . 108.7 ?
    C8 C7 H7 . . . 108.6 ?
    C7 C8 H81 . . . 109.9 ?
    C7 C8 H82 . . . 109.8 ?
    C7 C8 H83 . . . 108.7 ?
    H81 C8 H82 . . . 109.5 ?
    H81 C8 H83 . . . 109.5 ?
    H82 C8 H83 . . . 109.5 ?
    C10 C9 H91 . . . 109.7 ?
    C10 C9 H92 . . . 109.0 ?
    C10 C9 H93 . . . 109.7 ?
    H91 C9 H92 . . . 109.5 ?
    H91 C9 H93 . . . 109.5 ?
    H92 C9 H93 . . . 109.5 ?
    N2 C10 C9 . . . 110.68(12) ?
    N2 C10 C11 . . . 108.09(13) ?
    N2 C10 H10 . . . 108.1 ?
    C9 C10 C11 . . . 112.20(14) ?
    C9 C10 H10 . . . 108.9 ?
    C11 C10 H10 . . . 108.8 ?
    C10 C11 H111 . . . 108.9 ?
    C10 C11 H112 . . . 109.8 ?
    C10 C11 H113 . . . 109.7 ?
    H111 C11 H112 . . . 109.5 ?
    H111 C11 H113 . . . 109.5 ?
    H112 C11 H113 . . . 109.5 ?
loop_
    _geom_torsion_atom_site_label_1
    _geom_torsion_atom_site_label_2
    _geom_torsion_atom_site_label_3
    _geom_torsion_atom_site_label_4
    _geom_torsion_site_symmetry_1
    _geom_torsion_site_symmetry_2
    _geom_torsion_site_symmetry_3
    _geom_torsion_site_symmetry_4
    _geom_torsion
    _geom_torsion_publ_flag
    C1 N1 C5 Cl3 . . . . -178.90(11) ?
    C1 N1 C5 C4 . . . . 0.7(2) ?
    C5 N1 C1 O1 . . . . 178.24(13) ?
    C5 N1 C1 C2 . . . . -1.6(2) ?
    C7 N2 C10 C9 . . . . -62.42(16) ?
    C7 N2 C10 C11 . . . . 174.34(12) ?
    C10 N2 C7 C6 . . . . -176.04(12) ?
    C10 N2 C7 C8 . . . . -52.90(18) ?
    O1 C1 C2 Cl1 . . . . 1.0(2) ?
    O1 C1 C2 C3 . . . . -178.36(14) ?
    N1 C1 C2 Cl1 . . . . -179.19(11) ?
    N1 C1 C2 C3 . . . . 1.5(2) ?
    Cl1 C2 C3 C4 . . . . -179.77(12) ?
    C1 C2 C3 C4 . . . . -0.4(2) ?
    C2 C3 C4 Cl2 . . . . 179.30(12) ?
    C2 C3 C4 C5 . . . . -0.5(2) ?
    Cl2 C4 C5 Cl3 . . . . 0.2(2) ?
    Cl2 C4 C5 N1 . . . . -179.41(12) ?
    C3 C4 C5 Cl3 . . . . 179.98(9) ?
    C3 C4 C5 N1 . . . . 0.4(2) ?
loop_
    _geom_hbond_atom_site_label_D
    _geom_hbond_atom_site_label_H
    _geom_hbond_atom_site_label_A
    _geom_hbond_site_symmetry_D
    _geom_hbond_site_symmetry_H
    _geom_hbond_site_symmetry_A
    _geom_hbond_distance_DH
    _geom_hbond_distance_HA
    _geom_hbond_distance_DA
    _geom_hbond_angle_DHA
    _geom_hbond_publ_flag
    N2 H201 O1 . . . 0.959 1.941 2.8803(15) 165.7 yes
    N2 H201 N1 . . . 0.959 2.526 3.2556(16) 132.9 yes
    N2 H202 O1 . . 3_666 0.961 1.855 2.7424(16) 152.3 yes
