# Supplementary material for: Diisopropyl­ammonium 3,5,6-trichloro­pyridin-2-olate
Source: Acta Crystallogr Sect E Struct Rep Online. 2008 Jan 30;64(Pt 2):o537. doi: 10.1107/S1600536808002389 (PMC2960274; doi:10.1107/S1600536808002389)
Supplement: Supplementary file 2 [file e-64-0o537-Isup2.hkl]

data_I
loop_
_refln_index_h
_refln_index_k
_refln_index_l
_refln_F_squared_meas
_refln_F_squared_sigma
_refln_F_squared_calc
_refln_observed_status
   2    0    0      3718.56         0.34      4063.19 o
   3    0    0     16646.16         1.77     15774.83 o
   4    0    0      5610.01         0.61      5636.12 o
   5    0    0      8497.15         2.04      8527.44 o
   6    0    0      5383.16         1.93      5153.77 o
   7    0    0       876.16         0.67       914.65 o
   8    0    0       239.01         1.51       203.33 o
   9    0    0       110.25         3.39       111.03 o
  10    0    0        30.80        11.22         0.01 o
   1    1    0     44635.01         5.95     45200.90 o
   2    1    0       260.18         0.14       220.05 o
   3    1    0      5253.35         0.50      5284.27 o
   4    1    0      4209.41         0.42      4196.87 o
   5    1    0       712.89         0.37       614.87 o
   6    1    0         5.52        16.73         0.30 o
   7    1    0         8.88         6.15         5.93 o
   8    1    0       398.00         0.45       500.00 o
   9    1    0         0.32       560.74         1.03 o
  10    1    0        17.56        38.07         0.05 o
   0    2    0       863.18         0.14       761.11 o
   1    2    0      5079.41         0.44      5204.98 o
   2    2    0     28291.24         3.53     28553.67 o
   3    2    0      1787.60         0.29      1879.49 o
   4    2    0      1499.24         0.27      1311.14 o
   5    2    0      1515.54         0.27      1512.57 o
   6    2    0       289.34         0.49       243.38 o
   7    2    0         0.12       425.60         0.77 o
   8    2    0         1.44        82.99         0.24 o
   9    2    0        41.34         4.75        33.35 o
  10    2    0        33.52         9.80        38.94 o
   1    3    0      7035.85         0.67      7428.04 o
   2    3    0      9840.64         1.00      9952.31 o
   3    3    0     19759.92         2.43     18629.77 o
   4    3    0     10650.24         1.37     10216.15 o
   5    3    0      5554.72         0.74      5497.26 o
   6    3    0       136.66         0.58       119.85 o
   7    3    0       228.31         0.86       193.31 o
   8    3    0        -5.62        22.85         0.63 o
   9    3    0        49.98         4.20        70.14 o
  10    3    0        24.90        13.32        29.07 o
   0    4    0        59.29         1.19       101.44 o
   1    4    0     72334.10        12.60     75553.67 o
   2    4    0      6090.24         0.64      6037.53 o
   3    4    0      1293.12         0.40      1383.46 o
   4    4    0      7196.13         0.94      7055.41 o
   5    4    0      2758.35         0.48      2352.10 o
   6    4    0         1.14        35.88         0.15 o
   7    4    0         4.24        23.62         2.61 o
   8    4    0       290.36         0.79       375.49 o
   9    4    0        -3.61        29.48         1.45 o
  10    4    0         9.30        54.46         6.90 o
   1    5    0      2324.20         0.32      2286.20 o
   2    5    0     29797.66         4.00     27891.58 o
   3    5    0     18865.02         2.40     17678.43 o
   4    5    0        21.16         4.20        14.68 o
   5    5    0       629.01         0.58       701.91 o
   6    5    0       533.15         0.36       513.56 o
   7    5    0       228.01         0.90       337.27 o
   8    5    0       279.89         1.08       258.11 o
   9    5    0        15.68        16.32        18.23 o
   0    6    0        10.96         5.20         4.10 o
   1    6    0      3058.09         0.41      3197.34 o
   2    6    0       351.94         0.37       354.57 o
   3    6    0       550.84         0.34       581.41 o
   4    6    0      1255.28         0.38      1212.00 o
   5    6    0       966.59         0.55      1018.42 o
   6    6    0        14.21         9.06        11.15 o
   7    6    0        39.69         2.22        59.99 o
   8    6    0        -2.02        52.56         3.67 o
   9    6    0        11.83        14.52        20.15 o
   1    7    0      4721.06         0.69      4681.75 o
   2    7    0       320.05         0.71       251.99 o
   3    7    0     11329.47         1.59     11236.31 o
   4    7    0       264.71         0.66       262.53 o
   5    7    0      1204.09         0.76      1093.11 o
   6    7    0       767.29         0.94       688.92 o
   7    7    0         2.82        27.25         0.03 o
   8    7    0        37.58         5.76        56.24 o
   9    7    0        -7.90        21.34         3.88 o
   0    8    0      3697.86         1.02      3745.18 o
   1    8    0        12.04         8.29         8.58 o
   2    8    0      7693.04         1.06      7728.22 o
   3    8    0      2834.50         0.71      3068.67 o
   4    8    0       375.20         1.08       342.31 o
   5    8    0        42.64         7.90        51.42 o
   6    8    0         2.96        54.17         0.43 o
   7    8    0        85.19         1.28        61.70 o
   8    8    0         4.28        34.93         4.91 o
   1    9    0        33.64         4.04        14.47 o
   2    9    0      3667.51         0.62      3741.83 o
   3    9    0       814.53         0.62       796.24 o
   4    9    0       304.15         0.67       404.67 o
   5    9    0       756.25         0.71       819.58 o
   6    9    0        72.42         3.65       115.69 o
   7    9    0       106.71         2.66       158.51 o
   8    9    0        -6.40        31.70         9.06 o
   0   10    0       933.30         0.49       848.03 o
   1   10    0       617.03         0.61       628.52 o
   2   10    0       303.46         0.88       243.38 o
   3   10    0       485.32         0.59       484.22 o
   4   10    0       334.52         0.77       341.30 o
   5   10    0         6.92        14.44         0.15 o
   6   10    0       423.54         1.59       417.99 o
   7   10    0        87.80        24.21        59.57 o
   1   11    0         0.40       283.59        17.08 o
   2   11    0       424.77         1.04       424.74 o
   3   11    0       292.41         0.85       246.80 o
   4   11    0       666.67         0.83       570.90 o
   5   11    0       521.67         0.88       533.60 o
   6   11    0        28.09        26.11        28.78 o
   0   12    0       396.81         1.32       316.49 o
   1   12    0       708.62         0.76       678.89 o
   2   12    0        -2.43        43.82         0.67 o
   3   12    0        40.96         4.41        31.17 o
   4   12    0       154.75         1.28       174.03 o
   5   12    0         7.84        48.02        12.85 o
   1   13    0       367.11         0.92       363.91 o
   2   13    0       121.66         1.61       103.66 o
   3   13    0        20.98         9.86        29.37 o
   4   13    0       -11.76        27.77         3.57 o
   0   14    0       280.90         1.61       252.86 o
   1   14    0       159.01         1.85       140.44 o
   2   14    0       241.49         1.19       248.53 o
 -10    1    1        -8.47        36.48         0.19 o
  -9    1    1        14.52        19.10         2.27 o
  -8    1    1         4.08         8.47         1.80 o
  -7    1    1      2133.52         1.17      2111.69 o
  -6    1    1        -5.29        15.21         0.11 o
  -5    1    1        28.73         1.46        35.93 o
  -4    1    1      6913.92         0.92      7060.01 o
  -3    1    1      1079.78         0.38      1004.49 o
  -2    1    1     34942.82         4.58     35860.41 o
  -1    1    1      5674.61         0.49      5392.25 o
   1    1    1     18997.11         1.93     20084.12 o
   2    1    1     18673.22         2.02     18771.99 o
   3    1    1       554.60         0.23       447.60 o
   4    1    1      1020.80         0.29      1011.44 o
   5    1    1       419.84         0.21       411.31 o
   6    1    1        13.03         3.72         8.74 o
   7    1    1         7.95        12.18         0.15 o
   8    1    1       177.96         0.67       201.00 o
   9    1    1       103.84         8.64        75.75 o
  10    1    1        25.81        11.83         2.61 o
 -10    2    1        55.80        11.09        46.44 o
  -9    2    1       143.28         2.62        60.42 o
  -8    2    1        31.36         2.28        45.70 o
  -7    2    1       115.99         0.90       102.55 o
  -6    2    1        34.69         2.40        29.37 o
  -5    2    1       798.63         0.36       854.42 o
  -4    2    1      5599.53         0.56      5619.69 o
  -3    2    1      7965.56         0.94      8542.61 o
  -2    2    1       169.00         0.44       198.67 o
  -1    2    1     32789.97         4.16     35550.12 o
   0    2    1      5481.92         0.45      5505.38 o
   1    2    1     56292.31         8.47     59508.15 o
   2    2    1       654.34         0.24       765.65 o
   3    2    1       216.09         0.42       243.38 o
   4    2    1      5143.76         0.56      4791.00 o
   5    2    1         2.43        23.43        11.89 o
   6    2    1       476.99         0.26       522.28 o
   7    2    1       149.08         1.56       135.30 o
   8    2    1        70.90         1.59        72.92 o
   9    2    1        18.84         9.30        23.73 o
  10    2    1        15.52        20.61         1.59 o
 -10    3    1        -2.46       102.62         0.03 o
  -9    3    1        81.90         1.56        93.34 o
  -8    3    1        21.34         4.12        18.70 o
  -7    3    1      1250.33         0.48      1371.27 o
  -6    3    1       821.97         0.66       896.53 o
  -5    3    1      5231.63         0.66      4772.08 o
  -4    3    1     10361.20         2.13     10111.30 o
  -3    3    1      1319.14         0.35      1594.55 o
  -2    3    1     10038.04         1.04     10056.33 o
  -1    3    1     51847.29         7.90     54146.56 o
   0    3    1      8701.16         0.85      7878.12 o
   1    3    1      2169.70         0.32      2267.92 o
   2    3    1       754.05         0.18       650.67 o
   3    3    1      3143.84         0.41      3328.66 o
   4    3    1      5614.50         0.74      5501.32 o
   5    3    1      1565.78         0.32      1658.57 o
   6    3    1      1485.33         0.35      1487.14 o
   7    3    1      1533.51         0.74      1548.98 o
   8    3    1         5.15        16.00         2.43 o
   9    3    1        45.83         2.59        77.19 o
  10    3    1        28.41        13.25        34.30 o
 -10    4    1        21.07        15.68         8.26 o
  -9    4    1         5.52        35.40        10.61 o
  -8    4    1        99.60         2.37       100.89 o
  -7    4    1       128.60         1.28       103.66 o
  -6    4    1         3.76        33.18         0.24 o
  -5    4    1       495.06         0.32       511.08 o
  -4    4    1       368.26         0.61       320.39 o
  -3    4    1        93.12         1.02       110.46 o
  -2    4    1        21.44         3.57        12.47 o
  -1    4    1      5795.78         0.66      5364.15 o
   0    4    1       126.56         0.72       136.58 o
   1    4    1       148.60         0.48       145.02 o
   2    4    1      7910.32         0.88      7023.26 o
   3    4    1       632.52         0.34       572.20 o
   4    4    1       604.18         0.41       527.29 o
   5    4    1       373.26         0.37       429.26 o
   6    4    1        94.09         0.77        65.19 o
   7    4    1       191.55         0.83       175.48 o
   8    4    1        97.61         1.88        85.07 o
   9    4    1        16.89        10.30         9.91 o
  10    4    1        30.47         6.97         0.82 o
  -9    5    1        92.35         2.66       104.78 o
  -8    5    1        91.20         3.10        81.08 o
  -7    5    1        45.43         2.82        25.64 o
  -6    5    1      1193.70         0.34      1146.22 o
  -5    5    1        34.81         3.88         8.74 o
  -4    5    1        -0.40       145.44         0.47 o
  -3    5    1     20440.42         2.69     19027.85 o
  -2    5    1     10028.02         1.23      9762.10 o
  -1    5    1      4679.93         0.52      5013.27 o
   0    5    1      1437.17         0.27      1476.60 o
   1    5    1      1080.44         0.25      1057.21 o
   2    5    1      5102.24         0.56      4905.34 o
   3    5    1      1016.33         0.28       954.81 o
   4    5    1      2903.05         0.56      2827.97 o
   5    5    1      1240.45         0.59      1204.39 o
   6    5    1        11.29         9.99         0.43 o
   7    5    1       240.25         0.61       280.56 o
   8    5    1        16.24         7.51        20.15 o
   9    5    1        80.82         2.86       116.28 o
  -9    6    1       155.25         2.16       165.47 o
  -8    6    1       247.12         1.06       143.71 o
  -7    6    1       247.43         1.90       240.82 o
  -6    6    1         8.01        16.16         1.45 o
  -5    6    1      2685.31         0.64      2555.42 o
  -4    6    1       408.04         0.56       395.91 o
  -3    6    1        65.29         1.37        62.13 o
  -2    6    1        79.92         1.49       125.92 o
  -1    6    1       594.38         0.59       614.87 o
   0    6    1       445.63         0.42       460.43 o
   1    6    1      5952.12         0.71      5990.84 o
   2    6    1       414.12         0.40       402.47 o
   3    6    1       611.08         0.30       586.70 o
   4    6    1      3999.30         0.66      4028.38 o
   5    6    1       368.26         1.35       295.43 o
   6    6    1        53.29         1.82       127.15 o
   7    6    1        73.79         1.88        83.06 o
   8    6    1         4.33        28.09         4.68 o
   9    6    1        20.79        10.89        29.37 o
  -9    7    1         5.02        34.57         0.06 o
  -8    7    1        47.89         6.35        35.93 o
  -7    7    1       172.92         0.71       188.77 o
  -6    7    1       125.22         3.13        90.72 o
  -5    7    1       155.25         4.49       169.72 o
  -4    7    1      1955.41         0.62      1939.28 o
  -3    7    1      1270.92         0.56      1347.06 o
  -2    7    1       700.66         0.45       774.77 o
  -1    7    1      3179.83         0.62      3092.97 o
   0    7    1      3695.42         0.58      3741.83 o
   1    7    1        12.25         8.12         6.34 o
   2    7    1        68.23         1.19        47.19 o
   3    7    1      6318.66         0.85      6360.74 o
   4    7    1      1323.50         0.49      1389.58 o
   5    7    1       127.46         1.74       130.26 o
   6    7    1       549.90         1.21       605.41 o
   7    7    1         4.16        21.62         2.03 o
   8    7    1        47.06         5.48        46.07 o
   9    7    1        35.05         4.93        68.32 o
  -8    8    1        13.69        20.25        15.32 o
  -7    8    1       188.24         3.03       134.03 o
  -6    8    1       226.20         1.39       194.84 o
  -5    8    1       101.00         1.77        80.59 o
  -4    8    1      1060.15         0.55      1087.68 o
  -3    8    1      1448.56         0.49      1319.08 o
  -2    8    1       759.55         0.59       785.47 o
  -1    8    1      3619.23         0.62      3809.09 o
   0    8    1      3231.92         0.53      3059.58 o
   1    8    1       899.40         0.42       870.49 o
   2    8    1      7160.54         1.04      6977.47 o
   3    8    1      2625.54         0.55      2721.29 o
   4    8    1       689.06         0.79       652.07 o
   5    8    1       247.75         1.04       234.07 o
   6    8    1       158.26         2.34       164.07 o
   7    8    1        25.10         3.92        28.78 o
   8    8    1        -0.15       744.74         1.45 o
  -8    9    1       128.60         2.62       108.17 o
  -7    9    1        37.70         7.56        37.25 o
  -6    9    1         9.61        20.34        12.08 o
  -5    9    1       289.00         0.88       316.49 o
  -4    9    1        15.13        11.56        13.65 o
  -3    9    1       216.09         0.88       186.52 o
  -2    9    1      2176.22         0.67      2144.52 o
  -1    9    1       132.94         1.51       143.05 o
   0    9    1       107.95         2.16        71.52 o
   1    9    1        10.43         7.78         2.43 o
   2    9    1       506.25         0.79       491.47 o
   3    9    1       636.55         0.45       650.67 o
   4    9    1       320.05         0.77       282.40 o
   5    9    1      1349.83         0.62      1183.58 o
   6    9    1        74.82         4.58        78.15 o
   7    9    1        18.92         8.64         8.42 o
   8    9    1        19.36        32.72         3.99 o
  -7   10    1       222.01         3.72       190.28 o
  -6   10    1       318.98         1.30       271.47 o
  -5   10    1        94.48         4.12        71.52 o
  -4   10    1       900.00         0.72       813.32 o
  -3   10    1      1171.01         0.61      1189.24 o
  -2   10    1        40.96         5.02        47.19 o
  -1   10    1       711.29         0.53       732.69 o
   0   10    1      1250.33         0.53      1269.84 o
   1   10    1      2487.02         0.52      2497.64 o
   2   10    1       299.29         0.61       253.73 o
   3   10    1        41.99         3.13        72.92 o
   4   10    1       926.59         0.48       773.24 o
   5   10    1       151.78         3.35       103.10 o
   6   10    1        60.37         6.05        79.12 o
   7   10    1       -17.14        32.83         0.30 o
  -6   11    1       221.71         1.72       199.45 o
  -5   11    1        12.53        17.56         4.33 o
  -4   11    1       135.72         1.74        55.83 o
  -3   11    1        26.52         6.00        27.61 o
  -2   11    1       773.95         1.00       671.78 o
  -1   11    1        44.09         3.61        33.03 o
   0   11    1         9.30        14.82         1.39 o
   1   11    1         7.08        18.40        18.00 o
   2   11    1        85.56         1.66        88.13 o
   3   11    1        42.64         2.72        29.96 o
   4   11    1       392.04         1.21       360.78 o
   5   11    1         9.55        13.54         1.59 o
   6   11    1       118.81         6.05        77.19 o
  -5   12    1        35.88         7.34        40.67 o
  -4   12    1        13.40        10.63        18.00 o
  -3   12    1        -7.95        15.92        10.61 o
  -2   12    1        13.25        10.43        32.72 o
  -1   12    1        10.11        25.40         3.46 o
   0   12    1       207.36         1.61       242.52 o
   1   12    1       831.75         0.69       741.61 o
   2   12    1         8.88        11.70        15.75 o
   3   12    1        16.56         6.66        20.64 o
   4   12    1        43.16         7.73        66.97 o
   5   12    1        95.26         9.67        92.81 o
  -4   13    1        -3.06        83.17         0.01 o
  -3   13    1        48.44         3.53        46.07 o
  -2   13    1        77.97         2.31        60.84 o
  -1   13    1        10.96        14.59        13.85 o
   0   13    1         2.37        46.65         5.67 o
   1   13    1        10.30        11.42        20.39 o
   2   13    1       135.96         1.72        99.80 o
   3   13    1        14.98        19.98         1.39 o
   4   13    1       163.84         3.72       141.09 o
  -2   14    1        30.14         8.53        35.93 o
  -1   14    1       129.73         2.59       164.77 o
   0   14    1        12.11        12.18         9.74 o
   1   14    1        12.39        14.82         0.77 o
   2   14    1        27.04        20.34        30.26 o
 -10    0    2        41.09        10.05        54.61 o
  -9    0    2       235.62         2.56       196.37 o
  -8    0    2        53.44         5.66        68.77 o
  -7    0    2       116.86         2.43       109.31 o
  -6    0    2      4701.84         3.42      4547.89 o
  -5    0    2      8591.44         2.28      8517.34 o
  -4    0    2      9026.90         2.31      9307.80 o
  -2    0    2      1824.14         0.27      2012.27 o
  -1    0    2     19900.74         2.04     22094.71 o
   1    0    2    133787.69        28.73    130559.39 o
   2    0    2    351577.84       123.65    318188.61 o
   3    0    2        26.83         1.85        14.47 o
   4    0    2      6606.44         0.90      7101.47 o
   5    0    2       876.16         0.27       849.63 o
   6    0    2       269.94         0.37       276.00 o
   7    0    2      1181.98         0.61      1227.29 o
   8    0    2       297.56         1.23       315.51 o
   9    0    2        40.45         6.50        32.41 o
  10    0    2        68.89         5.43        69.68 o
 -10    1    2        36.72        17.39        35.60 o
  -9    1    2       108.78         3.88        71.52 o
  -8    1    2       201.92         2.56       231.57 o
  -7    1    2       259.85         0.53       284.24 o
  -6    1    2      3672.36         0.56      3635.45 o
  -5    1    2        54.91         1.56        45.70 o
  -4    1    2      6001.60         5.90      5952.77 o
  -3    1    2      3633.68         2.02      3151.08 o
  -2    1    2     33510.96         4.45     34281.85 o
  -1    1    2      5501.19         0.45      5615.59 o
   0    1    2       496.40         0.13       656.27 o
   1    1    2     51792.66         7.51     52077.78 o
   2    1    2     89221.69        16.81     88655.69 o
   3    1    2      9562.88         0.98      9134.34 o
   4    1    2       259.21         0.34       303.00 o
   5    1    2      3495.17         0.62      3530.60 o
   6    1    2         9.06         4.00         2.88 o
   7    1    2       216.97         1.93       214.41 o
   8    1    2        82.81         2.96        67.42 o
   9    1    2         4.93        39.06         6.07 o
  10    1    2        37.21        15.13        11.15 o
 -10    2    2       129.28         4.16       142.40 o
  -9    2    2        -1.49       150.06         5.41 o
  -8    2    2       206.78         0.46       215.21 o
  -7    2    2       185.50         0.61       212.01 o
  -6    2    2       497.29         0.40       551.45 o
  -5    2    2        10.50         8.88         3.57 o
  -4    2    2      2040.33         0.45      2159.75 o
  -3    2    2      9918.17         1.21      9941.39 o
  -2    2    2      5738.06         0.55      5525.71 o
  -1    2    2     17153.14         1.85     17410.17 o
   0    2    2      3479.82         0.34      3411.28 o
   1    2    2     20629.58         3.46     21009.93 o
   2    2    2      9848.58         1.00      9265.60 o
   3    2    2     17471.55         1.99     16596.52 o
   4    2    2      4598.20         0.61      4397.80 o
   5    2    2       524.87         0.45       588.03 o
   6    2    2      1053.65         0.34      1016.67 o
   7    2    2       456.25         0.35       473.44 o
   8    2    2         8.12        15.76        14.47 o
   9    2    2         7.90        10.37        15.32 o
  10    2    2        36.36        10.24         3.99 o
 -10    3    2        13.62        30.58         3.36 o
  -9    3    2        91.01         2.43        70.60 o
  -8    3    2        29.81         3.13        44.60 o
  -7    3    2       940.04         0.56       985.50 o
  -6    3    2       114.28         1.12       103.66 o
  -5    3    2      3289.02         3.06      3008.32 o
  -4    3    2      2190.24         0.30      2017.19 o
  -3    3    2     44407.13         6.81     43221.37 o
  -2    3    2     11434.02         1.28     11247.92 o
  -1    3    2     29401.96         3.69     29523.73 o
   0    3    2     71958.06        12.25     79531.72 o
   1    3    2      8374.08         0.81      8236.78 o
   2    3    2      3004.14         0.42      2901.21 o
   3    3    2      1910.56         0.29      1953.77 o
   4    3    2       834.05         0.30       773.24 o
   5    3    2       363.66         0.42       374.43 o
   6    3    2      3903.75         0.76      3805.72 o
   7    3    2       289.68         0.58       328.28 o
   8    3    2        12.32         7.73         6.90 o
   9    3    2       115.35         1.51       105.34 o
  10    3    2        -7.13        66.26         1.80 o
 -10    4    2        13.10        22.85        13.85 o
  -9    4    2        25.20         4.58        24.54 o
  -8    4    2       362.90         2.16       371.26 o
  -7    4    2       434.72         0.62       439.53 o
  -6    4    2      2609.17         0.96      2577.61 o
  -5    4    2       205.35         0.18       206.47 o
  -4    4    2      4970.25         0.81      4791.00 o
  -3    4    2      1967.81         0.37      1992.68 o
  -2    4    2     15079.84         1.77     14515.39 o
  -1    4    2      1184.05         0.32      1118.59 o
   0    4    2     48695.25         7.56     49451.04 o
   1    4    2     18870.52         2.10     19141.28 o
   2    4    2       718.78         0.22       779.34 o
   3    4    2     29776.95         4.28     29195.46 o
   4    4    2       292.41         0.40       303.00 o
   5    4    2      3763.82         0.66      3829.39 o
   6    4    2       139.71         1.14       141.74 o
   7    4    2       143.28         1.25       112.19 o
   8    4    2       294.47         0.66       318.44 o
   9    4    2        38.19         3.76        44.60 o
  -9    5    2        74.30         2.37        54.61 o
  -8    5    2       163.07         1.25       129.63 o
  -7    5    2       173.19         1.23       155.76 o
  -6    5    2        40.07         4.84        51.42 o
  -5    5    2       480.49         0.81       509.84 o
  -4    5    2      2079.36         0.44      1941.69 o
  -3    5    2      5042.42         0.66      5141.99 o
  -2    5    2      5632.50         0.71      5193.14 o
  -1    5    2       748.57         0.35       867.27 o
   0    5    2      4921.02         0.53      4844.19 o
   1    5    2      8958.62         0.96      9123.88 o
   2    5    2        15.44         1.21        12.08 o
   3    5    2      8826.60         1.12      8004.95 o
   4    5    2      1986.48         0.44      1929.65 o
   5    5    2      1996.30         0.52      1997.57 o
   6    5    2        40.45         2.53        47.57 o
   7    5    2       131.10         0.77       102.00 o
   8    5    2        11.29         6.15         6.20 o
   9    5    2         6.81        15.76         5.29 o
  -9    6    2        -4.80        63.84         4.21 o
  -8    6    2        -0.11      1063.41         9.74 o
  -7    6    2         0.21       763.42        27.04 o
  -6    6    2        44.36         1.49        56.65 o
  -5    6    2       556.02         1.10       534.86 o
  -4    6    2        50.13         2.46        33.03 o
  -3    6    2       655.87         0.59       687.48 o
  -2    6    2       537.78         0.58       415.76 o
  -1    6    2        41.86         2.02         9.57 o
   0    6    2      1147.85         0.28      1187.35 o
   1    6    2      6293.25         0.69      6234.77 o
   2    6    2       275.23         0.55       271.47 o
   3    6    2      2482.03         0.48      2580.39 o
   4    6    2        50.69         3.92        53.40 o
   5    6    2      1733.89         0.45      1839.36 o
   6    6    2        55.80         2.43        43.87 o
   7    6    2       317.55         0.53       371.26 o
   8    6    2         7.51        19.54         0.97 o
   9    6    2        -2.76        57.15         0.51 o
  -9    7    2        66.26         4.80        76.71 o
  -8    7    2        -4.84        46.51         2.61 o
  -7    7    2        15.92        16.56         4.91 o
  -6    7    2        -1.14       227.41         2.97 o
  -5    7    2       144.00         2.04       159.89 o
  -4    7    2      1538.99         0.52      1516.84 o
  -3    7    2      3021.70         0.62      2972.40 o
  -2    7    2      4381.12         0.71      4629.47 o
  -1    7    2      6857.50         0.86      7291.85 o
   0    7    2      1902.70         0.37      1872.37 o
   1    7    2      3694.21         0.50      3758.59 o
   2    7    2         5.76        11.22         8.42 o
   3    7    2       407.23         0.32       391.57 o
   4    7    2       894.01         0.59       880.21 o
   5    7    2      2123.37         0.61      2014.73 o
   6    7    2         3.10        24.60         0.77 o
   7    7    2        51.12         2.50        37.25 o
   8    7    2       143.28         1.96       104.78 o
   9    7    2         5.20        24.40         0.30 o
  -8    8    2        18.84        14.82        40.32 o
  -7    8    2       745.29         0.92       588.03 o
  -6    8    2         9.55        20.79         1.87 o
  -5    8    2       298.25         1.35       350.46 o
  -4    8    2         2.76        36.60        29.07 o
  -3    8    2        22.85         5.57         8.42 o
  -2    8    2      1427.33         0.50      1461.91 o
  -1    8    2     11857.03         1.80     12027.28 o
   0    8    2      1335.90         0.71      1303.22 o
   1    8    2       113.64         1.19        94.94 o
   2    8    2      1625.70         0.42      1676.45 o
   3    8    2       644.65         0.46       598.69 o
   4    8    2      4873.44         1.08      4844.19 o
   5    8    2       171.61         1.88       244.23 o
   6    8    2       255.36         0.94       254.60 o
   7    8    2       144.72         0.94       135.94 o
   8    8    2        -4.41       116.86         7.19 o
  -8    9    2       -12.11        22.09         0.13 o
  -7    9    2       -11.63        22.00         7.64 o
  -6    9    2        20.16        17.64        28.48 o
  -5    9    2       243.36         1.37       194.84 o
  -4    9    2       235.62         1.00       220.87 o
  -3    9    2       428.90         0.85       423.61 o
  -2    9    2      2938.72         0.61      3053.52 o
  -1    9    2       535.92         0.77       574.83 o
   0    9    2      6496.36         0.94      6558.71 o
   1    9    2        35.16         3.92        33.99 o
   2    9    2      2372.66         0.50      2333.56 o
   3    9    2      1692.50         0.46      1651.89 o
   4    9    2       168.22         0.90       140.44 o
   5    9    2       620.01         1.00       680.32 o
   6    9    2       182.52         0.83       164.77 o
   7    9    2       -27.77        20.79         7.79 o
  -7   10    2        19.10        16.24         5.04 o
  -6   10    2        56.25         4.93        39.63 o
  -5   10    2       151.78         1.69       158.51 o
  -4   10    2       132.02         1.64       107.03 o
  -3   10    2        43.03         6.55        44.60 o
  -2   10    2        43.56         3.53        49.48 o
  -1   10    2       956.05         0.53       865.66 o
   0   10    2       217.56         0.86       233.24 o
   1   10    2        16.73         5.02        24.27 o
   2   10    2       348.20         0.64       291.67 o
   3   10    2       155.75         1.32       178.39 o
   4   10    2        80.46         1.06        68.77 o
   5   10    2       110.46         2.86        88.64 o
   6   10    2        50.84        11.42        57.89 o
   7   10    2        38.81        17.39        19.90 o
  -6   11    2        -5.66        25.40         2.97 o
  -5   11    2        32.83         5.71        16.85 o
  -4   11    2       275.56         1.44       251.99 o
  -3   11    2      1248.21         0.96      1303.22 o
  -2   11    2      1137.71         0.74      1146.22 o
  -1   11    2       621.50         0.96       594.68 o
   0   11    2         6.05        29.81         9.40 o
   1   11    2       152.52         1.49       127.77 o
   2   11    2      1250.33         0.55      1285.50 o
   3   11    2       275.89         0.79       208.83 o
   4   11    2        -1.59        32.26         1.95 o
   5   11    2       113.42         4.88        91.76 o
   6   11    2       179.29        14.67       105.90 o
  -5   12    2        12.74        18.58        26.19 o
  -4   12    2        55.65         4.75        22.94 o
  -3   12    2        -1.35       124.77         0.30 o
  -2   12    2       438.48         0.98       475.82 o
  -1   12    2        16.89         9.67         0.82 o
   0   12    2        79.74         1.99        59.99 o
   1   12    2        69.89         1.90        57.48 o
   2   12    2       128.14         1.44       113.94 o
   3   12    2       523.04         0.53       497.56 o
   4   12    2        98.60         5.11        47.57 o
   5   12    2        26.52        18.32         1.14 o
  -4   13    2       239.94         1.77       238.28 o
  -3   13    2         7.67        21.34         0.02 o
  -2   13    2        53.44         5.02        84.57 o
  -1   13    2         2.59        71.23        11.70 o
   0   13    2        12.18        11.70        13.45 o
   1   13    2       812.82         0.67       779.34 o
   2   13    2        93.90         2.79        71.06 o
   3   13    2         6.30       141.85         8.10 o
   4   13    2       225.90         3.17       215.21 o
  -2   14    2        39.82         9.18        46.82 o
  -1   14    2        27.04         7.56         5.16 o
   0   14    2       403.61         0.96       344.34 o
   1   14    2        54.32         4.24        71.06 o
   2   14    2        14.82        17.72         5.67 o
 -10    1    3        63.68         9.24        78.15 o
  -9    1    3       212.28         3.10       186.52 o
  -8    1    3         1.00        42.25         0.77 o
  -7    1    3      1842.13         0.62      1934.46 o
  -6    1    3      2471.08         0.76      2591.52 o
  -5    1    3        -6.10        10.11         4.21 o
  -4    1    3       245.86         0.66       239.13 o
  -3    1    3     10000.00         1.21     10028.90 o
  -2    1    3      3423.42         0.79      3537.11 o
  -1    1    3     52775.87         7.84     56307.58 o
   0    1    3      1298.16         0.18      1233.05 o
   1    1    3     11974.92         1.19     11895.57 o
   2    1    3     36771.90         5.06     36391.02 o
   3    1    3        16.48         3.17         4.21 o
   4    1    3         8.41         8.53        14.06 o
   5    1    3        24.21         2.89        21.14 o
   6    1    3        55.65         1.32        46.44 o
   7    1    3        35.64         2.34        53.80 o
   8    1    3         1.85        37.09        46.07 o
   9    1    3        31.25        11.90        20.89 o
  10    1    3        -3.53       120.56         0.51 o
 -10    2    3       188.51         6.45       188.02 o
  -9    2    3        27.14        15.84        31.17 o
  -8    2    3       246.80         0.69       249.39 o
  -7    2    3      1076.50         1.30      1151.79 o
  -6    2    3      1733.89         1.21      1767.30 o
  -5    2    3      4671.72         1.80      4592.30 o
  -4    2    3       145.20         1.56       124.69 o
  -3    2    3      8511.91         1.08      8083.50 o
  -2    2    3     32023.10         4.16     31980.62 o
  -1    2    3     37183.41         4.88     38402.08 o
   0    2    3      1795.22         0.20      1559.77 o
   1    2    3     17859.65         2.16     17374.07 o
   2    2    3      1162.81         0.24      1157.37 o
   3    2    3     18333.16         2.19     17222.88 o
   4    2    3      1271.64         0.46      1185.47 o
   5    2    3       589.03         0.38       536.13 o
   6    2    3       480.05         0.48       404.67 o
   7    2    3         8.47        13.54        14.27 o
   8    2    3         0.16       402.00         0.92 o
   9    2    3        37.58         3.03        44.23 o
  10    2    3        33.64        10.30         0.82 o
 -10    3    3        43.03         9.99        44.96 o
  -9    3    3         6.86        45.70        11.89 o
  -8    3    3        51.41         3.76        55.01 o
  -7    3    3       268.30         0.71       262.53 o
  -6    3    3       523.49         0.49       539.94 o
  -5    3    3      6880.70         2.89      6818.35 o
  -4    3    3      6396.80         1.80      6505.62 o
  -3    3    3      3298.20         0.41      2822.15 o
  -2    3    3     10100.25         1.08     10243.83 o
  -1    3    3      3130.40         0.35      3234.59 o
   0    3    3      6140.29         0.62      5995.07 o
   1    3    3     68539.24        11.97     70393.84 o
   2    3    3      3239.89         0.32      3184.97 o
   3    3    3      1358.66         0.24      1583.64 o
   4    3    3      3358.20         0.48      3469.07 o
   5    3    3        31.70         2.56        41.02 o
   6    3    3      1066.02         0.48      1146.22 o
   7    3    3       291.38         0.56       287.95 o
   8    3    3       174.24         1.28       172.59 o
   9    3    3        41.22         3.03        45.33 o
  10    3    3         5.57       112.57         9.40 o
 -10    4    3         9.80        34.69        15.53 o
  -9    4    3        19.54         5.62        34.30 o
  -8    4    3        32.04         4.37        43.51 o
  -7    4    3       299.29         0.72       248.53 o
  -6    4    3       173.45         1.66       208.83 o
  -5    4    3        55.06         3.10        85.07 o
  -4    4    3      4171.87         0.49      4289.57 o
  -3    4    3        76.39         0.72        63.00 o
  -2    4    3      9631.46         1.12      9139.57 o
  -1    4    3      1917.56         0.28      2059.20 o
   0    4    3     20871.58         2.43     19728.86 o
   1    4    3      2785.73         0.32      2709.88 o
   2    4    3       885.06         0.28       750.58 o
   3    4    3       457.10         0.22       522.28 o
   4    4    3       193.21         0.45       181.33 o
   5    4    3       182.79         0.74       197.90 o
   6    4    3        11.76         5.66        13.45 o
   7    4    3        17.89         3.84        39.63 o
   8    4    3        33.76         2.37        38.60 o
   9    4    3        10.05        14.75         3.07 o
  -9    5    3        -6.00        19.54         2.27 o
  -8    5    3       500.42         0.79       416.88 o
  -7    5    3        58.06         4.49        66.97 o
  -6    5    3       171.61         1.85       196.37 o
  -5    5    3         4.97         5.86         2.97 o
  -4    5    3       681.73         0.28       670.36 o
  -3    5    3      4968.84         0.66      4618.30 o
  -2    5    3      4792.79         0.58      4500.03 o
  -1    5    3     18496.00         2.22     16801.65 o
   0    5    3      5643.01         0.62      5566.48 o
   1    5    3      7062.72         0.74      7032.44 o
   2    5    3      1255.28         0.28      1242.68 o
   3    5    3      6340.94         0.90      6063.08 o
   4    5    3      1246.09         0.30      1422.42 o
   5    5    3         5.20        11.63        10.25 o
   6    5    3       256.64         0.88       290.74 o
   7    5    3        78.32         1.23        77.19 o
   8    5    3        18.92         5.38         0.17 o
   9    5    3        18.84         7.95        17.08 o
  -9    6    3       253.13         2.16       255.48 o
  -8    6    3       243.67         1.21       257.23 o
  -7    6    3       521.21         0.88       526.04 o
  -6    6    3      1899.22         1.12      1820.63 o
  -5    6    3       554.60         0.49       496.34 o
  -4    6    3      4943.50         0.85      5036.56 o
  -3    6    3       205.06         0.79       173.31 o
  -2    6    3       236.85         0.74       224.95 o
  -1    6    3     14356.83         1.85     14396.92 o
   0    6    3       455.40         0.30       487.84 o
   1    6    3      4175.74         0.53      3853.14 o
   2    6    3      3836.56         0.45      3427.28 o
   3    6    3       430.98         0.36       448.76 o
   4    6    3       107.33         0.59       153.72 o
   5    6    3      2639.90         0.62      2357.41 o
   6    6    3      1476.86         0.59      1418.29 o
   7    6    3       125.89         1.06        72.45 o
   8    6    3        79.74         3.06        89.16 o
   9    6    3        19.98         7.78         5.16 o
  -9    7    3        19.71        17.64         9.06 o
  -8    7    3       540.56         1.04       453.41 o
  -7    7    3       401.20         1.12       453.41 o
  -6    7    3        46.65         0.76        42.43 o
  -5    7    3       997.93         0.46       904.74 o
  -4    7    3      1029.77         0.56       994.11 o
  -3    7    3      1392.04         0.49      1361.16 o
  -2    7    3      2183.69         0.48      2144.52 o
  -1    7    3       181.17         0.90       207.25 o
   0    7    3      1538.99         0.35      1680.94 o
   1    7    3        94.09         0.59        60.42 o
   2    7    3      1681.82         0.30      1790.39 o
   3    7    3      1083.07         0.36      1193.02 o
   4    7    3       962.24         0.44       943.01 o
   5    7    3      2358.07         0.58      2516.83 o
   6    7    3       160.78         1.12       153.72 o
   7    7    3       195.16         0.92       189.52 o
   8    7    3        27.56         6.40        48.33 o
  -8    8    3        -5.06        53.88        12.08 o
  -7    8    3       567.39         1.39       490.26 o
  -6    8    3         4.20        12.46         0.24 o
  -5    8    3       196.84         0.83       180.59 o
  -4    8    3       784.56         0.66       703.36 o
  -3    8    3       248.38         1.14       258.99 o
  -2    8    3      6427.23         1.04      6638.75 o
  -1    8    3       808.26         0.56       800.88 o
   0    8    3      1311.89         0.38      1287.46 o
   1    8    3       661.00         0.49       574.83 o
   2    8    3       214.04         0.40       193.31 o
   3    8    3         3.31        12.89         3.88 o
   4    8    3      7871.24         1.28      7907.30 o
   5    8    3        20.25         3.92        19.18 o
   6    8    3       228.92         0.77       234.07 o
   7    8    3       189.34         1.12       176.93 o
   8    8    3        -2.46       189.89        21.65 o
  -8    9    3        -8.35        41.73         9.91 o
  -7    9    3        16.40        20.25        38.26 o
  -6    9    3        23.04         4.08        25.09 o
  -5    9    3       261.15         1.04       230.74 o
  -4    9    3        31.81        10.11        44.96 o
  -3    9    3       903.00         0.56       943.01 o
  -2    9    3        68.89         2.59        64.75 o
  -1    9    3        11.22         9.36        10.43 o
   0    9    3      3193.38         0.62      3401.70 o
   1    9    3       108.16         1.51       106.47 o
   2    9    3        86.30         1.82        51.03 o
   3    9    3       283.92         0.52       349.44 o
   4    9    3        -0.22       236.85         0.13 o
   5    9    3       195.16         0.48       185.78 o
   6    9    3       165.12         4.97       125.92 o
   7    9    3        28.84        53.73       117.47 o
  -7   10    3        24.40        12.39        16.19 o
  -6   10    3        11.76         9.42         4.21 o
  -5   10    3       756.25         0.81       701.91 o
  -4   10    3        36.72         7.40        40.32 o
  -3   10    3       504.45         0.76       545.04 o
  -2   10    3      1856.75         0.66      1822.96 o
  -1   10    3      1891.38         0.55      1948.94 o
   0   10    3      3711.25         0.74      3836.17 o
   1   10    3       151.29         0.85       173.31 o
   2   10    3       611.08         0.40       594.68 o
   3   10    3       121.88         0.71        55.01 o
   4   10    3       907.21         0.48       868.88 o
   5   10    3       -11.97        52.85         0.03 o
   6   10    3       533.61         1.90       432.67 o
   7   10    3        75.52        10.37        48.71 o
  -6   11    3        38.56         4.00        27.61 o
  -5   11    3       418.61         1.08       382.95 o
  -4   11    3       727.38         0.81       686.04 o
  -3   11    3       154.01         1.77       125.31 o
  -2   11    3       175.03         2.25       175.48 o
  -1   11    3        59.14         4.45        47.57 o
   0   11    3       148.35         1.56       130.88 o
   1   11    3       353.44         0.67       369.15 o
   2   11    3        -3.84        17.31         0.51 o
   3   11    3        13.47         3.84        29.07 o
   4   11    3        69.06         6.81        59.99 o
   5   11    3        54.76        12.53        57.89 o
   6   11    3         1.14       384.94         3.26 o
  -5   12    3       243.67         1.49       223.31 o
  -4   12    3       707.56         0.98       647.88 o
  -3   12    3       215.50         1.72       174.03 o
  -2   12    3        18.15        12.89        25.92 o
  -1   12    3       192.93         1.21       171.87 o
   0   12    3        19.27         6.35        18.23 o
   1   12    3        -2.50        48.72        13.45 o
   2   12    3        71.23         1.72        54.20 o
   3   12    3       194.04         2.89       179.85 o
   4   12    3        -0.88       353.82         1.65 o
   5   12    3        30.25        28.20        30.87 o
  -4   13    3       164.87         2.22       116.88 o
  -3   13    3        42.51         6.10        59.99 o
  -2   13    3        25.40         7.90        34.63 o
  -1   13    3         3.57        32.83         0.11 o
   0   13    3       113.21         1.82        63.87 o
   1   13    3       205.06         1.42       171.15 o
   2   13    3       234.70         2.19       124.69 o
   3   13    3         5.11        63.52        17.08 o
   4   13    3       111.30         5.66        87.62 o
  -1   14    3        32.83         7.34        38.26 o
   0   14    3       145.93         2.16       105.34 o
   1   14    3        19.10        24.21         0.19 o
 -10    0    4       139.95         4.33       143.71 o
  -9    0    4       388.09         2.22       390.48 o
  -8    0    4      1262.38         2.96      1271.80 o
  -7    0    4        44.62         8.94        37.59 o
  -6    0    4        23.14         7.90         3.36 o
  -5    0    4      9694.37         4.93      9302.52 o
  -4    0    4       308.70         0.61       382.95 o
  -3    0    4     28598.19         3.80     26368.01 o
  -2    0    4      9191.06         0.94     10410.71 o
  -1    0    4      5231.63         0.50      4285.99 o
   0    0    4      5045.26         0.52      5348.13 o
   1    0    4     23981.62         2.79     23323.68 o
   2    0    4      7701.82         0.88      7409.18 o
   3    0    4     42180.94         6.40     40555.36 o
   4    0    4     11387.02         1.37     10885.15 o
   5    0    4       608.12         0.38       596.02 o
   6    0    4       805.99         0.50       851.22 o
   7    0    4       171.87         0.79       174.03 o
   8    0    4        40.70         5.48        21.90 o
   9    0    4        84.46         3.57        84.57 o
  10    0    4       142.09         9.99        71.06 o
 -10    1    4        38.19        22.94        44.60 o
  -9    1    4       186.05         3.65       201.00 o
  -8    1    4        65.12         0.61        68.32 o
  -7    1    4         0.48        42.12         0.19 o
  -6    1    4       303.11         0.36       281.48 o
  -5    1    4      2621.44         1.72      2602.68 o
  -4    1    4     15252.25         3.10     13953.77 o
  -3    1    4      8231.93         0.86      7498.97 o
  -2    1    4     15353.69         1.61     15726.74 o
  -1    1    4       410.87         0.21       355.60 o
   0    1    4     20857.14         2.31     20756.80 o
   1    1    4        10.37         3.17         1.59 o
   2    1    4     13296.40         1.42     11657.96 o
   3    1    4       529.00         0.35       487.84 o
   4    1    4     29498.06         4.24     27690.82 o
   5    1    4         9.67         6.60         3.26 o
   6    1    4       272.25         0.55       252.86 o
   7    1    4       220.52         0.61       242.52 o
   8    1    4        84.82         4.49        59.57 o
   9    1    4        -8.58        33.06         8.42 o
  10    1    4        17.81        14.21        11.33 o
 -10    2    4        96.83         5.66        92.81 o
  -9    2    4       214.92         2.66       185.78 o
  -8    2    4       390.85         0.79       410.20 o
  -7    2    4        94.67         1.88        86.59 o
  -6    2    4       409.66         0.41       405.77 o
  -5    2    4       542.42         1.02       522.28 o
  -4    2    4       461.82         0.58       367.05 o
  -3    2    4      3395.39         0.53      3268.93 o
  -2    2    4     15104.41         1.59     15014.22 o
  -1    2    4     15512.70         1.64     14847.01 o
   0    2    4     49961.19         7.51     52943.27 o
   1    2    4     17543.00         1.90     18221.11 o
   2    2    4     15770.34         1.74     15405.76 o
   3    2    4     20756.16         2.66     19331.08 o
   4    2    4       124.99         1.56       108.17 o
   5    2    4      2488.01         0.52      2544.36 o
   6    2    4        35.16         4.04        13.25 o
   7    2    4       265.04         0.81       251.99 o
   8    2    4       300.33         0.74       336.26 o
   9    2    4        29.59         4.80        19.90 o
  10    2    4        15.60        14.67         0.15 o
 -10    3    4       -11.56        53.00         0.01 o
  -9    3    4       103.02         5.71        87.10 o
  -8    3    4       129.28         3.50        90.20 o
  -7    3    4         0.24       227.71         9.57 o
  -6    3    4      1369.74         2.07      1281.58 o
  -5    3    4       282.58         1.00       245.09 o
  -4    3    4       365.19         0.74       360.78 o
  -3    3    4       104.65         0.32       156.44 o
  -2    3    4       988.47         0.25       956.50 o
  -1    3    4     14061.22         1.51     14109.39 o
   0    3    4        43.56         0.86        30.87 o
   1    3    4     50814.18         8.07     50774.41 o
   2    3    4      1694.97         0.20      1879.49 o
   3    3    4      2176.22         0.35      2203.22 o
   4    3    4       691.16         0.29       618.95 o
   5    3    4       419.02         0.49       371.26 o
   6    3    4      1592.01         0.45      1493.48 o
   7    3    4       124.99         0.98       147.67 o
   8    3    4       342.62         0.77       384.02 o
   9    3    4        40.58         5.38        32.10 o
 -10    4    4        28.52        33.52        18.94 o
  -9    4    4        44.22         5.43        42.43 o
  -8    4    4         1.64        53.73         0.17 o
  -7    4    4       388.88         0.76       361.82 o
  -6    4    4      1923.70         1.12      1905.68 o
  -5    4    4      2115.08         0.56      2152.13 o
  -4    4    4      7286.33         0.86      7348.05 o
  -3    4    4      2387.30         0.32      2317.72 o
  -2    4    4     17675.70         2.07     16448.76 o
  -1    4    4        36.12         2.50        61.70 o
   0    4    4       915.06         0.30      1058.99 o
   1    4    4       122.54         1.44        53.00 o
   2    4    4     15281.90         2.02     15378.60 o
   3    4    4       109.20         0.29       106.47 o
   4    4    4       369.02         0.35       329.27 o
   5    4    4       915.67         0.36       968.39 o
   6    4    4        23.23         5.24        11.89 o
   7    4    4       228.92         1.02       213.60 o
   8    4    4         1.59        46.65         4.33 o
   9    4    4        16.97         6.86        15.75 o
  -9    5    4        44.22         6.40        46.44 o
  -8    5    4        -1.69       129.73         4.91 o
  -7    5    4        27.46         4.88        37.59 o
  -6    5    4      2059.34         0.90      1946.52 o
  -5    5    4       848.56         0.21       852.82 o
  -4    5    4       974.06         0.36      1037.72 o
  -3    5    4     13635.23         1.80     13619.56 o
  -2    5    4      4214.61         0.52      3890.61 o
  -1    5    4     11041.81         1.28     10845.21 o
   0    5    4      4134.49         0.49      3798.97 o
   1    5    4        87.42         0.32       109.31 o
   2    5    4       727.38         0.56       608.10 o
   3    5    4      8392.39         0.98      8522.39 o
   4    5    4       511.21         0.25       438.38 o
   5    5    4      3038.21         0.58      2907.11 o
   6    5    4       186.32         0.83       149.67 o
   7    5    4        32.04         4.28        32.41 o
   8    5    4        -0.79       137.12         0.27 o
   9    5    4         6.45        16.16         3.36 o
  -9    6    4        64.80        11.36        34.63 o
  -8    6    4        14.90        12.82        33.67 o
  -7    6    4        47.33         7.84        42.43 o
  -6    6    4        30.80        14.29        32.72 o
  -5    6    4         7.45         4.75         0.59 o
  -4    6    4       702.78         0.44       569.59 o
  -3    6    4      1159.40         0.45      1240.75 o
  -2    6    4        25.00         3.46        13.25 o
  -1    6    4      7366.79         0.92      6723.76 o
   0    6    4       582.74         0.35       613.52 o
   1    6    4      1268.07         0.26      1461.91 o
   2    6    4      3756.46         0.42      3778.75 o
   3    6    4        38.69         0.40        46.07 o
   4    6    4      1069.29         0.26      1113.10 o
   5    6    4       317.20         0.38       372.31 o
   6    6    4        77.44         2.22        95.47 o
   7    6    4       154.75         1.39       144.36 o
   8    6    4        40.07         3.88        57.89 o
   9    6    4        42.77         6.25         5.41 o
  -9    7    4        13.18        26.83         9.40 o
  -8    7    4       463.97         2.07       389.40 o
  -7    7    4       167.18         2.46       127.77 o
  -6    7    4       143.52         0.77       105.90 o
  -5    7    4        12.53         5.43        22.68 o
  -4    7    4         2.34        32.72        19.66 o
  -3    7    4        20.70         5.43        18.94 o
  -2    7    4      2795.24         0.55      2599.89 o
  -1    7    4      1137.04         0.38      1084.08 o
   0    7    4      5898.24         0.83      6213.18 o
   1    7    4       373.26         0.27       386.17 o
   2    7    4      2290.58         0.34      2299.31 o
   3    7    4      1131.65         0.36      1172.31 o
   4    7    4        17.89         1.19        29.66 o
   5    7    4       281.90         0.79       253.73 o
   6    7    4       797.50         0.66       852.82 o
   7    7    4        44.62         2.66        57.48 o
   8    7    4        27.88        19.62        18.94 o
  -8    8    4        26.52        13.40        15.97 o
  -7    8    4       182.25         4.37       124.69 o
  -6    8    4       389.27         0.44       451.08 o
  -5    8    4      1426.57         0.72      1295.33 o
  -4    8    4       619.51         0.59       707.72 o
  -3    8    4      1005.52         0.52      1085.88 o
  -2    8    4       298.94         0.77       344.34 o
  -1    8    4      1733.89         0.52      1804.31 o
   0    8    4       463.54         0.42       416.88 o
   1    8    4      2840.89         0.53      2796.04 o
   2    8    4        54.17         0.72        46.07 o
   3    8    4      1265.22         0.41      1248.48 o
   4    8    4       962.86         0.22       916.30 o
   5    8    4        11.29         2.43        21.90 o
   6    8    4       498.63         0.61       556.60 o
   7    8    4       122.10         3.50       103.66 o
   8    8    4        30.69        20.07        13.85 o
  -8    9    4        11.02        29.05        17.54 o
  -7    9    4       178.49         2.43       133.40 o
  -6    9    4        89.30         2.04        74.33 o
  -5    9    4       582.26         0.62       610.81 o
  -4    9    4       749.12         0.55       643.71 o
  -3    9    4        97.61         1.93        84.07 o
  -2    9    4      1463.06         0.52      1401.85 o
  -1    9    4       360.24         1.00       447.60 o
   0    9    4      1124.26         0.44      1149.93 o
   1    9    4      1223.60         0.40      1027.17 o
   2    9    4      5464.17         0.86      5185.26 o
   3    9    4        12.39         2.46         8.26 o
   4    9    4       334.52         0.35       273.28 o
   5    9    4        39.06         0.59        33.99 o
   6    9    4       199.66         3.13       130.26 o
   7    9    4       150.80         2.31       140.44 o
  -7   10    4       132.48        11.70       109.31 o
  -6   10    4        41.09         2.72        51.42 o
  -5   10    4        -0.50       230.13         0.17 o
  -4   10    4         7.40        22.85         9.57 o
  -3   10    4       200.22         1.23       213.60 o
  -2   10    4         8.47        16.16         3.07 o
  -1   10    4        67.73         3.17        57.48 o
   0   10    4       608.12         0.67       576.14 o
   1   10    4       982.82         0.42       939.65 o
   2   10    4        54.61         1.08        71.06 o
   3   10    4       146.89         0.44       135.94 o
   4   10    4       192.65         5.29       157.82 o
   5   10    4        44.49        10.43        36.26 o
   6   10    4        48.58        12.46        43.15 o
   7   10    4        16.32        38.56        32.10 o
  -6   11    4        41.60         6.15        52.21 o
  -5   11    4         3.69        35.05         2.97 o
  -4   11    4       113.00         2.43       104.22 o
  -3   11    4         8.94        18.32         0.04 o
  -2   11    4        69.06         2.96        71.52 o
  -1   11    4      1730.56         0.66      1765.00 o
   0   11    4       827.14         0.66       787.00 o
   1   11    4        59.44         2.40        71.99 o
   2   11    4        16.08         3.17        21.14 o
   3   11    4       521.67         0.62       578.77 o
   4   11    4       466.99         2.43       385.09 o
   5   11    4        -7.78        65.93         0.01 o
   6   11    4        36.00        18.66        15.97 o
  -5   12    4       129.96         1.99       121.05 o
  -4   12    4        84.82         3.65        58.73 o
  -3   12    4        17.14        10.82         9.06 o
  -2   12    4        20.88        12.18        58.31 o
  -1   12    4       350.81         0.92       337.27 o
   0   12    4        43.56         4.12        81.08 o
   1   12    4        10.05         9.36         5.41 o
   2   12    4        61.00         8.24        59.99 o
   3   12    4       375.97         2.50       306.82 o
   4   12    4       151.04         4.37       140.44 o
   5   12    4        31.36        17.89         4.79 o
  -4   13    4       156.25         2.10       169.01 o
  -3   13    4        79.39         4.49        63.43 o
  -2   13    4        51.84         4.33        32.72 o
  -1   13    4        31.58         5.62        32.41 o
   0   13    4        56.85         4.75        61.70 o
   1   13    4        24.21        25.00         6.76 o
   2   13    4       363.28         2.72       268.77 o
   3   13    4       117.07         7.95        96.01 o
  -1   14    4       191.27         2.59       173.31 o
   0   14    4         0.05      5622.00         4.91 o
   1   14    4       119.46        21.44        58.73 o
 -10    1    5        16.48        23.91         2.10 o
  -9    1    5         8.94        43.30        12.27 o
  -8    1    5       147.87         3.92       110.46 o
  -7    1    5      2467.11         0.77      2522.32 o
  -6    1    5        39.44         0.96        24.27 o
  -5    1    5      7317.09         2.53      7166.19 o
  -4    1    5      1780.00         0.24      1638.57 o
  -3    1    5      5080.84         0.58      5348.13 o
  -2    1    5      7534.24         0.79      6620.92 o
  -1    1    5      9490.66         0.96      8838.57 o
   0    1    5      8260.99         0.85      7747.48 o
   1    1    5     24586.24         3.03     25434.24 o
   2    1    5      1094.29         0.26      1006.23 o
   3    1    5      8819.09         1.04      8700.17 o
   4    1    5     10774.44         1.37     11068.67 o
   5    1    5         3.96        20.61         1.87 o
   6    1    5       148.60         1.14       120.45 o
   7    1    5       145.20         1.00       145.68 o
   8    1    5       144.48         1.17       155.76 o
   9    1    5        -4.49        43.96         6.62 o
 -10    2    5       167.18         4.71       160.58 o
  -9    2    5       252.81         2.43       180.59 o
  -8    2    5       192.93         1.08       159.20 o
  -7    2    5      1607.21         1.02      1588.00 o
  -6    2    5       644.14         0.86       680.32 o
  -5    2    5      1892.25         1.08      1739.80 o
  -4    2    5        58.06         3.03        99.25 o
  -3    2    5     21045.30         2.59     20107.40 o
  -2    2    5      6237.84         0.62      5780.87 o
  -1    2    5      8482.41         0.92      8281.56 o
   0    2    5      4124.21         0.46      4101.67 o
   1    2    5     13414.27         1.39     12957.06 o
   2    2    5     14328.09         1.59     14070.40 o
   3    2    5     15720.14         1.96     15189.12 o
   4    2    5       672.36         0.49       674.62 o
   5    2    5      2278.15         0.49      2280.97 o
   6    2    5      1626.51         0.49      1667.50 o
   7    2    5         7.95        12.46        13.05 o
   8    2    5        54.91         2.02        48.71 o
   9    2    5        33.64         7.90        27.04 o
 -10    3    5         7.62        48.44         6.76 o
  -9    3    5       339.66         2.04       292.61 o
  -8    3    5       143.76         2.10       173.31 o
  -7    3    5       143.52         0.94       110.46 o
  -6    3    5       365.96         1.28       410.20 o
  -5    3    5       431.81         1.12       465.14 o
  -4    3    5     21456.39         3.03     20076.36 o
  -3    3    5       696.96         0.23       533.60 o
  -2    3    5       288.32         0.35       376.55 o
  -1    3    5       293.44         0.32       324.33 o
   0    3    5      2418.67         0.28      2822.15 o
   1    3    5      4332.27         0.56      4232.40 o
   2    3    5      5166.73         0.83      5248.52 o
   3    3    5      5456.78         0.71      5582.82 o
   4    3    5         9.92         7.51         6.62 o
   5    3    5      1860.20         0.66      1891.37 o
   6    3    5      1375.67         0.64      1441.06 o
   7    3    5         4.75        25.40         2.52 o
   8    3    5       120.34         1.56       124.69 o
   9    3    5         9.55        20.88        21.90 o
  -9    4    5        16.56        20.43         2.18 o
  -8    4    5       330.51         1.74       311.64 o
  -7    4    5         8.76        25.10         1.52 o
  -6    4    5       109.83         2.56        77.67 o
  -5    4    5       227.71         1.99       197.90 o
  -4    4    5      1442.48         0.31      1489.25 o
  -3    4    5       466.99         0.27       444.13 o
  -2    4    5       286.62         0.40       402.47 o
  -1    4    5      9374.11         1.02      8838.57 o
   0    4    5      5165.30         0.58      4897.68 o
   1    4    5       188.79         0.92       236.59 o
   2    4    5      2905.21         0.55      2836.71 o
   3    4    5       442.68         0.17       438.38 o
   4    4    5        14.14         2.02        13.85 o
   5    4    5        10.69         5.86         7.49 o
   6    4    5        93.70         1.19       103.66 o
   7    4    5        18.92         5.06        23.20 o
   8    4    5        -1.99        62.88         2.10 o
   9    4    5        22.56         7.24        27.33 o
  -9    5    5        -4.08        28.94         1.45 o
  -8    5    5         6.71        28.30         4.44 o
  -7    5    5       162.56         2.37       177.66 o
  -6    5    5       925.98         0.83       841.67 o
  -5    5    5         4.37         7.18         0.24 o
  -4    5    5      2658.43         0.46      2675.79 o
  -3    5    5         5.81         9.42         2.97 o
  -2    5    5      2556.31         0.45      2275.74 o
  -1    5    5      3114.76         0.55      3184.97 o
   0    5    5       259.85         0.37       290.74 o
   1    5    5      2328.06         0.61      2076.62 o
   2    5    5       780.64         0.59       743.10 o
   3    5    5        77.09         2.89        48.33 o
   4    5    5       518.93         0.23       606.76 o
   5    5    5       175.83         0.86       191.03 o
   6    5    5       134.33         0.98       173.31 o
   7    5    5       309.41         0.83       310.67 o
   8    5    5       172.66         1.46       179.85 o
   9    5    5        32.38         7.29         6.34 o
  -9    6    5        -1.64       153.02         2.18 o
  -8    6    5         2.69        47.20         1.14 o
  -7    6    5       174.50         2.16       163.37 o
  -6    6    5      2840.89         1.54      2868.87 o
  -5    6    5       854.98         0.53       870.49 o
  -4    6    5      2835.56         0.58      2591.52 o
  -3    6    5      1871.43         0.42      1917.65 o
  -2    6    5      8866.11         1.37      9050.83 o
  -1    6    5      1104.23         0.35      1102.17 o
   0    6    5       265.69         0.34       297.31 o
   1    6    5     19804.93         2.56     19667.40 o
   2    6    5       176.09         2.07       204.90 o
   3    6    5      3456.26         0.79      3338.14 o
   4    6    5      1859.33         0.30      1837.01 o
   5    6    5       316.13         0.53       307.78 o
   6    6    5        53.73         1.54        79.12 o
   7    6    5      1227.80         0.58      1204.39 o
   8    6    5        56.55         2.82        57.06 o
  -9    7    5        33.29         9.55         3.26 o
  -8    7    5       263.74         3.42       209.62 o
  -7    7    5       402.00         1.46       357.67 o
  -6    7    5       144.00         0.31       155.76 o
  -5    7    5      4270.62         0.79      4456.07 o
  -4    7    5      1628.12         0.53      1748.94 o
  -3    7    5      2028.60         0.58      1982.91 o
  -2    7    5      1118.90         0.42      1039.49 o
  -1    7    5      3089.14         0.64      3056.55 o
   0    7    5      2633.74         0.46      2650.37 o
   1    7    5      5542.80         0.71      5224.75 o
   2    7    5       225.30         1.88       166.18 o
   3    7    5       101.61         4.16       127.15 o
   4    7    5      1587.23         0.85      1687.68 o
   5    7    5         7.67         2.34        16.19 o
   6    7    5      1380.12         0.77      1533.94 o
   7    7    5       294.81         1.82       320.39 o
   8    7    5       248.06         3.88       261.64 o
  -8    8    5       427.25         1.96       372.31 o
  -7    8    5       380.64         2.72       416.88 o
  -6    8    5       285.95         0.44       336.26 o
  -5    8    5        61.62         1.61        37.92 o
  -4    8    5        81.18         1.61       103.10 o
  -3    8    5        13.32         8.07        36.92 o
  -2    8    5       416.57         0.56       475.82 o
  -1    8    5       373.26         0.53       314.54 o
   0    8    5      3787.17         0.62      3761.94 o
   1    8    5      1260.25         0.31      1223.46 o
   2    8    5       111.51         0.14       117.47 o
   3    8    5      1175.12         0.90      1208.19 o
   4    8    5       102.62         5.48       120.45 o
   5    8    5       146.89         3.24       144.36 o
   6    8    5       695.38         1.77       720.89 o
   7    8    5       124.99         4.41       133.40 o
   8    8    5        58.68        12.46        50.25 o
  -7    9    5       244.61         9.00       204.90 o
  -6    9    5       122.54         0.92       143.05 o
  -5    9    5        41.60         4.49        18.23 o
  -4    9    5       129.28         2.16       107.60 o
  -3    9    5        80.82         2.16       107.60 o
  -2    9    5       872.61         0.72       844.85 o
  -1    9    5        50.98         3.42        86.59 o
   0    9    5       980.32         0.62      1057.21 o
   1    9    5       968.45         0.37      1006.23 o
   2    9    5       164.87         0.40       199.45 o
   3    9    5       214.33         2.76       234.91 o
   4    9    5        -2.56       132.71        17.31 o
   5    9    5        -0.66       414.12        14.47 o
   6    9    5        16.73        28.94        16.41 o
   7    9    5        10.37        25.00         0.01 o
  -7   10    5        91.97         5.57        61.70 o
  -6   10    5        29.92        17.72        16.19 o
  -5   10    5        40.07         3.50        60.84 o
  -4   10    5        -1.82        64.48         1.32 o
  -3   10    5        95.65         2.66        66.97 o
  -2   10    5       126.79         1.61       118.66 o
  -1   10    5      1799.46         0.59      1896.13 o
   0   10    5       166.67         1.72       190.28 o
   1   10    5        88.17         1.10        54.20 o
   2   10    5      1896.60         0.41      1944.11 o
   3   10    5       272.25         2.40       300.15 o
   4   10    5        25.91        15.37        12.85 o
   5   10    5        11.76        44.76         8.10 o
   6   10    5        13.32        64.64         3.99 o
  -6   11    5       182.25         3.10       136.58 o
  -5   11    5       259.85         1.17       208.83 o
  -4   11    5       162.05         1.85       183.54 o
  -3   11    5       924.77         0.88       936.29 o
  -2   11    5       314.35         1.30       240.82 o
  -1   11    5       402.00         0.86       410.20 o
   0   11    5      1239.04         0.59      1236.90 o
   1   11    5      1009.97         0.50       983.78 o
   2   11    5       200.51         0.32       156.44 o
   3   11    5       267.65         3.24       343.33 o
   4   11    5       206.50         6.00       179.12 o
   5   11    5        54.91        10.82        36.59 o
   6   11    5         9.06        91.58         1.08 o
  -5   12    5        14.14        11.76        18.94 o
  -4   12    5       191.55         2.43       184.29 o
  -3   12    5       138.77         2.28       132.77 o
  -2   12    5      1061.46         1.02      1055.43 o
  -1   12    5        -0.25       419.43         0.07 o
   0   12    5         5.66        21.34         0.43 o
   1   12    5       798.06         0.61       783.93 o
   2   12    5        92.93         4.97        65.63 o
   3   12    5       312.23         2.40       278.73 o
   4   12    5        50.55        11.02        43.15 o
  -3   13    5       203.06         2.07       169.72 o
  -2   13    5       108.37         2.50        85.58 o
  -1   13    5         3.42        52.42         0.77 o
   0   13    5       451.14         1.61       521.03 o
   1   13    5       126.56         5.29       125.31 o
   2   13    5        95.06         9.73        65.63 o
   3   13    5        -0.88       490.18         7.34 o
 -10    0    6        65.61         7.84        79.12 o
  -9    0    6       210.54         2.69       127.77 o
  -8    0    6       361.76         2.69       277.82 o
  -7    0    6         7.84        51.41        24.00 o
  -6    0    6      1556.30         0.48      1424.48 o
  -5    0    6         6.15        14.06        33.03 o
  -4    0    6      4309.92         0.64      4028.38 o
  -3    0    6      6801.30         0.77      6365.11 o
  -2    0    6      5178.24         0.66      5328.13 o
  -1    0    6      2010.63         0.28      2408.18 o
   0    0    6       925.98         0.25      1067.92 o
   1    0    6      8271.90         0.85      7897.57 o
   2    0    6      2091.23         0.31      2089.11 o
   3    0    6      5334.84         0.69      5280.29 o
   4    0    6       727.38         0.44       618.95 o
   5    0    6      3243.30         1.14      2978.37 o
   6    0    6       784.00         0.90       693.23 o
   7    0    6       177.69         1.25       127.15 o
   8    0    6       187.69         4.58       212.01 o
   9    0    6        36.00         7.34        67.87 o
 -10    1    6        77.79         7.24        72.45 o
  -9    1    6        59.75         7.40        49.09 o
  -8    1    6       101.40         4.28        98.16 o
  -7    1    6      1374.93         0.50      1464.01 o
  -6    1    6       156.25         2.66       212.01 o
  -5    1    6       247.75         1.08       360.78 o
  -4    1    6      1327.14         0.28      1234.98 o
  -3    1    6     19555.23         2.43     18465.76 o
  -2    1    6     23357.01         2.96     21827.02 o
  -1    1    6      6554.52         0.72      6822.87 o
   0    1    6     21933.61         2.62     21633.36 o
   1    1    6      1828.42         0.31      1674.21 o
   2    1    6        96.04         0.90        53.80 o
   3    1    6      1368.26         0.38      1176.06 o
   4    1    6      1794.37         0.45      1746.65 o
   5    1    6       755.15         0.61       700.46 o
   6    1    6      1572.92         0.61      1574.94 o
   7    1    6        13.62         7.29         8.42 o
   8    1    6        38.44         3.50        51.81 o
   9    1    6       -11.29        30.03         2.35 o
 -10    2    6        -5.76        67.08         0.63 o
  -9    2    6        67.90         8.12        66.08 o
  -8    2    6        45.56         3.03        77.67 o
  -7    2    6       844.48         0.50       761.11 o
  -6    2    6      4227.60         1.32      4257.37 o
  -5    2    6       769.51         0.61       735.66 o
  -4    2    6      5697.23         0.79      5764.23 o
  -3    2    6     12982.32         1.51     12335.39 o
  -2    2    6      1861.92         0.29      1946.52 o
  -1    2    6      1992.73         0.32      2169.94 o
   0    2    6     13535.00         1.46     13549.38 o
   1    2    6      7551.61         0.86      7858.70 o
   2    2    6     12152.86         1.42     11877.67 o
   3    2    6     10987.23         1.30     10902.29 o
   4    2    6     11293.31         1.56     10936.61 o
   5    2    6      1921.07         0.55      1968.32 o
   6    2    6       280.23         0.86       284.24 o
   7    2    6         6.50        18.75         3.26 o
   8    2    6        -2.76        33.64         6.90 o
   9    2    6         5.24        19.71         0.17 o
 -10    3    6        -4.54        89.49         3.67 o
  -9    3    6       103.84         4.88        86.09 o
  -8    3    6      1059.50         0.81      1064.34 o
  -7    3    6        34.69         8.24        27.90 o
  -6    3    6      1400.26         0.96      1385.50 o
  -5    3    6       821.40         0.67       819.58 o
  -4    3    6      1102.90         0.46      1176.06 o
  -3    3    6        57.61         1.80        47.19 o
  -2    3    6      1958.95         0.32      1985.35 o
  -1    3    6      6419.21         0.69      6187.31 o
   0    3    6       325.44         0.28       314.54 o
   1    3    6        40.45         0.76        47.19 o
   2    3    6       342.62         0.12       335.26 o
   3    3    6      3343.15         0.48      3222.15 o
   4    3    6        61.47         2.76        65.63 o
   5    3    6       665.64         0.72       693.23 o
   6    3    6        83.91         1.69       102.55 o
   7    3    6       468.29         0.69       504.91 o
   8    3    6       243.67         0.98       182.06 o
   9    3    6        19.01         6.66        37.25 o
  -9    4    6        64.96         6.76        58.31 o
  -8    4    6       196.00         1.93       174.03 o
  -7    4    6       678.60         1.08       566.98 o
  -6    4    6       704.37         2.16       699.01 o
  -5    4    6      2780.45         0.66      2798.93 o
  -4    4    6      2089.40         0.40      2129.33 o
  -3    4    6       312.58         0.35       350.46 o
  -2    4    6     10074.14         1.21     10012.47 o
  -1    4    6        46.38         1.23        16.85 o
   0    4    6     21606.06         2.69     20552.26 o
   1    4    6      2263.86         0.52      2071.63 o
   2    4    6      1496.92         0.46      1510.45 o
   3    4    6        73.27         0.40        63.87 o
   4    4    6      1273.06         0.29      1191.13 o
   5    4    6      1182.67         0.42      1170.44 o
   6    4    6       157.75         0.79       132.77 o
   7    4    6        39.31         2.76        39.97 o
   8    4    6        13.84         7.34         7.49 o
   9    4    6        -9.24        14.21         3.07 o
  -9    5    6        32.95        11.83        31.79 o
  -8    5    6       266.67         0.94       264.30 o
  -7    5    6        99.00         3.46       100.34 o
  -6    5    6       237.78         2.22       251.12 o
  -5    5    6        23.14         2.28        17.54 o
  -4    5    6      2090.32         0.48      2177.60 o
  -3    5    6      3955.15         0.58      4031.85 o
  -2    5    6      6113.68         0.76      6457.15 o
  -1    5    6     14937.73         2.04     15121.73 o
   0    5    6     11252.97         1.28     11201.52 o
   1    5    6       882.09         0.77      1009.70 o
   2    5    6        90.06         2.92        43.87 o
   3    5    6       222.31         1.42       245.94 o
   4    5    6        72.76         0.37        60.42 o
   5    5    6      2073.89         0.53      1992.68 o
   6    5    6        33.76         2.86        23.47 o
   7    5    6       465.26         0.56       452.24 o
   8    5    6        23.81         4.58        18.00 o
   9    5    6        -6.60        40.83         2.03 o
  -9    6    6        50.55         8.12        51.03 o
  -8    6    6        37.21         9.18        38.26 o
  -7    6    6       134.79         2.96       147.01 o
  -6    6    6        28.73         9.73        31.17 o
  -5    6    6      1618.45         0.41      1748.94 o
  -4    6    6      1744.73         0.50      1774.21 o
  -3    6    6      1307.55         0.53      1416.23 o
  -2    6    6         6.20        16.65        12.27 o
  -1    6    6      1253.87         0.40      1289.43 o
   0    6    6      4707.33         0.64      4232.40 o
   1    6    6      2721.71         0.72      2459.49 o
   2    6    6      4522.56         0.90      4640.65 o
   3    6    6       211.41         3.39       197.90 o
   4    6    6       181.71         3.17       172.59 o
   5    6    6       412.09         0.21       460.43 o
   6    6    6       170.04         0.55       203.33 o
   7    6    6       126.56         0.98       142.40 o
   8    6    6        14.06        10.37        22.94 o
  -8    7    6        -1.06       250.27         1.87 o
  -7    7    6        10.18        79.03        31.48 o
  -6    7    6       484.44         0.86       601.37 o
  -5    7    6       191.55         1.25       200.22 o
  -4    7    6        19.54         5.57        26.19 o
  -3    7    6        38.81         2.99        66.08 o
  -2    7    6         2.89        28.62         0.92 o
  -1    7    6         8.12        10.11        12.08 o
   0    7    6       328.33         0.76       270.57 o
   1    7    6       231.65         0.32       225.77 o
   2    7    6       100.60         3.80       112.77 o
   3    7    6       270.93         1.69       247.66 o
   4    7    6       117.51         4.16        94.94 o
   5    7    6       228.31         2.16       191.79 o
   6    7    6       236.54         0.45       246.80 o
   7    7    6        38.56         6.55        25.09 o
   8    7    6        76.39         2.99        95.47 o
  -8    8    6       136.19         4.20       108.17 o
  -7    8    6       107.54         5.43        63.43 o
  -6    8    6       749.66         1.32       756.59 o
  -5    8    6        37.58         4.80        51.42 o
  -4    8    6       369.79         0.71       349.44 o
  -3    8    6      4078.10         0.83      4154.42 o
  -2    8    6         7.90        13.47         0.51 o
  -1    8    6      1638.63         0.59      1732.95 o
   0    8    6       147.14         0.86       145.68 o
   1    8    6        18.75         1.12        11.33 o
   2    8    6        60.53         6.45        49.09 o
   3    8    6        77.09         4.88        69.68 o
   4    8    6        10.50        32.83         6.90 o
   5    8    6        -5.57        52.71         0.97 o
   6    8    6       344.84         2.92       209.62 o
   7    8    6        44.22         6.60        42.08 o
  -7    9    6         2.92        87.80         6.07 o
  -6    9    6        70.73         2.69        55.42 o
  -5    9    6       342.25         0.74       280.56 o
  -4    9    6       465.26         0.71       406.88 o
  -3    9    6      3479.82         0.76      3459.41 o
  -2    9    6       238.08         1.46       204.90 o
  -1    9    6      1116.90         0.67      1210.10 o
   0    9    6      1604.00         0.74      1767.30 o
   1    9    6      1062.76         0.36      1172.31 o
   2    9    6       744.74         1.28       818.01 o
   3    9    6      2429.50         1.85      2101.64 o
   4    9    6       439.74         1.80       397.00 o
   5    9    6       155.75         3.57        75.27 o
   6    9    6        64.80         8.01        42.79 o
   7    9    6        23.23        13.54        15.10 o
  -7   10    6         9.99        31.02         7.05 o
  -6   10    6        16.81        19.62        15.32 o
  -5   10    6        90.82         2.19       109.88 o
  -4   10    6       136.42         2.31       143.05 o
  -3   10    6        11.09        13.99         8.74 o
  -2   10    6         3.76        76.74         0.11 o
  -1   10    6        86.49         2.53       109.31 o
   0   10    6        45.83         2.62        21.14 o
   1   10    6       510.76         0.71       507.37 o
   2   10    6       363.66         2.66       293.55 o
   3   10    6       166.41         3.61       186.52 o
   4   10    6        -6.60        72.59         7.64 o
   5   10    6       125.66         7.18       126.54 o
   6   10    6        90.44         8.76        38.94 o
  -6   11    6       206.21         2.22       193.31 o
  -5   11    6       150.31         1.72       119.25 o
  -4   11    6        15.92        10.37        25.36 o
  -3   11    6       143.28         1.82       159.89 o
  -2   11    6         6.05        30.91        12.66 o
  -1   11    6       803.72         0.66       885.09 o
   0   11    6       404.41         0.69       462.78 o
   1   11    6       703.31         0.44       722.36 o
   2   11    6       106.50         4.41       128.39 o
   3   11    6        23.52        18.32        19.66 o
   4   11    6        99.40         6.40        81.57 o
   5   11    6       574.08         2.22       565.68 o
  -5   12    6        79.21         7.29       102.55 o
  -4   12    6       322.56         1.44       314.54 o
  -3   12    6        32.15         8.47        27.90 o
  -2   12    6       355.70         1.32       319.41 o
  -1   12    6         4.97        23.52         0.13 o
   0   12    6        12.32         6.92        18.00 o
   1   12    6       108.78         4.12        55.42 o
   2   12    6       157.75         3.69       164.07 o
   3   12    6        -6.92        76.04         6.07 o
   4   12    6       109.20        10.96       116.28 o
  -3   13    6       161.04         3.50       134.03 o
  -2   13    6       273.24         1.66       235.75 o
  -1   13    6       381.03         1.17       327.29 o
   0   13    6        -9.18        38.07         0.51 o
   1   13    6        55.50         8.94        76.71 o
   2   13    6         3.31       110.25        10.61 o
   3   13    6        68.89        11.49        36.92 o
 -10    1    7        30.47        16.24        34.30 o
  -9    1    7        12.82        32.60         2.27 o
  -8    1    7       282.58         2.02       288.88 o
  -7    1    7       477.86         0.49       514.80 o
  -6    1    7      2290.58         0.92      2157.21 o
  -5    1    7       379.08         0.24       361.82 o
  -4    1    7      1825.85         0.49      1568.43 o
  -3    1    7      7435.61         0.85      7723.41 o
  -2    1    7      1427.33         0.38      1311.14 o
  -1    1    7     38345.47         5.52     37569.94 o
   0    1    7      9304.53         1.00      8931.45 o
   1    1    7       174.50         0.53       143.05 o
   2    1    7      9714.07         1.19      9708.09 o
   3    1    7       640.60         0.38       650.67 o
   4    1    7      1447.80         0.52      1482.92 o
   5    1    7      1216.61         0.55      1246.55 o
   6    1    7      2192.11         0.59      2228.98 o
   7    1    7        94.87         2.53        99.25 o
   8    1    7         6.60        18.06         1.59 o
   9    1    7        14.29        11.36         5.93 o
 -10    2    7         1.93       204.49         1.26 o
  -9    2    7         3.88        94.87        26.19 o
  -8    2    7       158.26         1.37       125.92 o
  -7    2    7       450.71         1.90       414.64 o
  -6    2    7        52.71         6.25        48.33 o
  -5    2    7      2134.44         0.66      2064.17 o
  -4    2    7       303.80         0.44       321.37 o
  -3    2    7     14380.81         1.82     13613.17 o
  -2    2    7      5145.19         0.61      4928.37 o
  -1    2    7       712.36         0.32       723.83 o
   0    2    7       959.14         0.28       982.06 o
   1    2    7      7976.28         0.85      8044.18 o
   2    2    7      2178.09         0.36      2034.43 o
   3    2    7      3106.95         0.50      3020.34 o
   4    2    7        18.06         5.81        10.25 o
   5    2    7       668.22         0.62       703.36 o
   6    2    7       837.52         0.94       898.17 o
   7    2    7        25.81         6.20        30.26 o
   8    2    7        21.53         6.10        31.48 o
   9    2    7         1.10       124.77         0.03 o
  -9    3    7        28.73        13.91        24.81 o
  -8    3    7         9.18        17.98        17.08 o
  -7    3    7        94.28         5.29       124.69 o
  -6    3    7      1542.13         0.79      1678.70 o
  -5    3    7       351.19         1.02       344.34 o
  -4    3    7       702.25         0.74       729.73 o
  -3    3    7       707.56         0.32       656.27 o
  -2    3    7     27330.70         3.72     25688.03 o
  -1    3    7      1211.04         0.44      1153.65 o
   0    3    7     10304.28         1.23     10133.33 o
   1    3    7      2818.55         0.35      2721.29 o
   2    3    7        56.85         0.44        40.32 o
   3    3    7      3906.25         0.53      3894.02 o
   4    3    7      4586.00         0.79      4655.57 o
   5    3    7       732.24         0.58       814.89 o
   6    3    7        -0.26       422.30         0.43 o
   7    3    7       513.93         0.83       545.04 o
   8    3    7        67.73         2.22        71.06 o
   9    3    7        13.99        11.09        15.32 o
  -9    4    7        65.45         8.18        43.51 o
  -8    4    7         2.22        43.82        10.61 o
  -7    4    7       802.59         1.85       697.56 o
  -6    4    7       243.05         2.31       259.87 o
  -5    4    7        37.95        10.18        51.42 o
  -4    4    7      1298.88         0.44      1416.23 o
  -3    4    7        13.69         3.80        18.94 o
  -2    4    7        -0.44       129.73         0.22 o
  -1    4    7      4447.56         0.52      4300.33 o
   0    4    7       514.84         0.27       522.28 o
   1    4    7      2581.66         0.58      2527.82 o
   2    4    7      2296.33         0.61      2354.76 o
   3    4    7       662.55         0.77       729.73 o
   4    4    7      1022.72         0.40      1053.65 o
   5    4    7       494.17         0.35       446.44 o
   6    4    7        58.22         1.90        27.33 o
   7    4    7         0.19       508.05         7.34 o
   8    4    7        94.28         1.69       100.89 o
   9    4    7        70.39         4.24        59.15 o
  -9    5    7        13.47        27.67        10.79 o
  -8    5    7        -8.41        36.60         1.14 o
  -7    5    7        97.81         5.90       103.66 o
  -6    5    7        -3.06        74.30        10.61 o
  -5    5    7       937.58         0.81      1048.33 o
  -4    5    7         0.22       230.74         1.59 o
  -3    5    7       136.89         0.98       177.66 o
  -2    5    7      8563.65         1.23      8507.24 o
  -1    5    7       326.89         0.46       339.28 o
   0    5    7      9175.72         1.14      8725.72 o
   1    5    7      1565.78         0.98      1478.70 o
   2    5    7       262.76         1.56       233.24 o
   3    5    7      2181.82         0.72      2296.68 o
   4    5    7        55.35         6.97        56.65 o
   5    5    7       211.12         0.28       166.88 o
   6    5    7         3.13        20.70         3.57 o
   7    5    7        13.40         8.29        14.06 o
   8    5    7         3.39        49.70         0.02 o
  -9    6    7        15.37        27.77        14.27 o
  -8    6    7         5.48        51.55         1.73 o
  -7    6    7        69.22         5.02        39.28 o
  -6    6    7       188.24         1.90       215.21 o
  -5    6    7       362.52         0.64       336.26 o
  -4    6    7     10126.40         1.61     10083.80 o
  -3    6    7       256.64         0.90       258.11 o
  -2    6    7       335.62         0.90       395.91 o
  -1    6    7         9.67         7.56         0.30 o
   0    6    7      1458.48         0.31      1561.94 o
   1    6    7      3431.62         0.77      3465.85 o
   2    6    7      2544.19         0.77      2563.73 o
   3    6    7      3083.58         1.02      3135.74 o
   4    6    7        70.56         4.45        50.25 o
   5    6    7       314.00         4.67       330.27 o
   6    6    7        15.44         2.86        20.15 o
   7    6    7       177.42         1.88       166.18 o
   8    6    7         2.31        68.06         2.79 o
  -8    7    7        30.58        16.97         3.88 o
  -7    7    7        50.98         6.66        53.00 o
  -6    7    7        -1.08        34.81         0.17 o
  -5    7    7       622.50         0.41       734.17 o
  -4    7    7       800.89         0.50       862.44 o
  -3    7    7      2451.24         0.64      2456.78 o
  -2    7    7       188.51         2.62       176.20 o
  -1    7    7      3870.08         0.69      3728.45 o
   0    7    7        65.61         0.72        75.27 o
   1    7    7       197.68         2.02       151.02 o
   2    7    7       138.77         3.61       191.79 o
   3    7    7       589.52         1.42       495.12 o
   4    7    7       826.56         1.06       934.62 o
   5    7    7        16.65        22.18        28.78 o
   6    7    7        85.75         3.96        94.40 o
   7    7    7        15.29        14.98        27.04 o
   8    7    7       268.30         1.56       362.87 o
  -8    8    7         3.88       151.29         9.91 o
  -7    8    7        52.71         7.18        50.64 o
  -6    8    7       907.82         0.90       937.97 o
  -5    8    7       372.10         0.59       431.53 o
  -4    8    7      1428.08         0.61      1544.68 o
  -3    8    7      1072.56         0.69      1067.92 o
  -2    8    7       901.20         0.58       946.37 o
  -1    8    7        40.96         3.17        51.81 o
   0    8    7       776.18         0.61       777.82 o
   1    8    7       785.68         0.94       652.07 o
   2    8    7       315.77         2.13       266.98 o
   3    8    7       115.78         5.34        99.80 o
   4    8    7       535.00         1.49       493.90 o
   5    8    7       607.13         2.69       539.94 o
   6    8    7       152.03         3.65       105.34 o
   7    8    7        87.61         4.84       125.31 o
  -7    9    7        58.22         7.34        57.06 o
  -6    9    7       353.06         2.02       299.20 o
  -5    9    7       438.48         0.77       480.61 o
  -4    9    7       326.16         0.92       346.37 o
  -3    9    7         6.25        25.81         0.40 o
  -2    9    7       156.25         1.77       166.18 o
  -1    9    7        36.12         5.15        49.86 o
   0    9    7       713.42         0.50       818.01 o
   1    9    7      1490.73         1.49      1548.98 o
   2    9    7       115.35         4.75       142.40 o
   3    9    7       150.31         4.20       155.76 o
   4    9    7        70.90        11.09        41.72 o
   5    9    7        -8.47        45.97         3.36 o
   6    9    7        45.16        11.09        31.79 o
   7    9    7         7.08        66.42         1.39 o
  -6   10    7        29.38        13.91        53.40 o
  -5   10    7      1001.09         0.88       937.97 o
  -4   10    7        25.70         9.49        17.31 o
  -3   10    7      1229.90         0.69      1248.48 o
  -2   10    7        13.10        14.82         9.74 o
  -1   10    7         4.20        31.02         1.20 o
   0   10    7        91.97         2.43       111.61 o
   1   10    7      2237.29         0.49      2424.33 o
   2   10    7       220.52         2.99       216.01 o
   3   10    7       341.14         3.06       259.87 o
   4   10    7       919.91         2.07       875.35 o
   5   10    7         7.90        55.35         1.20 o
   6   10    7        58.06        13.32        69.23 o
  -6   11    7        23.33        16.32         7.95 o
  -5   11    7        84.27         2.62       119.85 o
  -4   11    7       235.93         1.35       185.03 o
  -3   11    7        12.11        13.69        22.16 o
  -2   11    7       263.09         1.82       195.60 o
  -1   11    7       432.64         1.19       384.02 o
   0   11    7        46.24         2.34        63.87 o
   1   11    7        21.07        16.40         6.76 o
   2   11    7       142.09         3.72       119.85 o
   3   11    7       429.32         2.13       467.50 o
   4   11    7       421.07         4.37       318.44 o
   5   11    7       -11.16        48.16         2.61 o
  -4   12    7       215.80         1.61       202.55 o
  -3   12    7        67.40         4.04        84.07 o
  -2   12    7        -2.82        99.80         0.06 o
  -1   12    7       143.28         1.82       179.12 o
   0   12    7        20.43        16.08         5.93 o
   1   12    7        26.21        14.52         5.16 o
   2   12    7        37.95        14.98        24.81 o
   3   12    7        45.97        11.90        52.60 o
   4   12    7        62.88        10.63        50.64 o
  -3   13    7        75.86         4.24        89.16 o
  -2   13    7       105.68         3.61        90.72 o
  -1   13    7        33.18        15.92        27.61 o
   0   13    7         8.35        59.60        11.89 o
   1   13    7       135.02         8.88       135.94 o
   2   13    7       -11.70        49.56         5.29 o
 -10    0    8       -43.96        14.52        10.08 o
  -9    0    8       338.56         3.20       342.31 o
  -8    0    8       591.95        11.90       594.68 o
  -7    0    8       175.30         2.46       178.39 o
  -6    0    8         9.42         4.58         5.80 o
  -5    0    8       201.64         0.30       179.12 o
  -4    0    8      3883.78         0.62      4140.32 o
  -3    0    8      1456.95         0.37      1512.57 o
  -2    0    8     16096.00         1.99     14305.12 o
  -1    0    8       362.90         0.55       278.73 o
   0    0    8     23507.02         3.13     21948.49 o
   1    0    8      5023.97         0.66      4726.81 o
   2    0    8        38.32         2.22        40.67 o
   3    0    8        48.44         2.89        59.99 o
   4    0    8       912.04         0.49       841.67 o
   5    0    8       989.10         0.62       971.80 o
   6    0    8       335.62         1.19       376.55 o
   7    0    8       381.03         1.32       286.09 o
   8    0    8       184.14         1.82       157.13 o
   9    0    8        42.90        17.98         3.78 o
  -9    1    8        -3.50        92.74         6.76 o
  -8    1    8       -21.34        16.00         4.91 o
  -7    1    8       436.39         0.49       410.20 o
  -6    1    8       229.52         1.99       212.81 o
  -5    1    8      4921.02         0.66      5052.11 o
  -4    1    8       906.01         0.35       843.26 o
  -3    1    8        13.76         4.16         7.95 o
  -2    1    8       213.16         0.62       245.09 o
  -1    1    8     34399.12         5.06     32029.59 o
   0    1    8        39.69         2.25        46.07 o
   1    1    8      6608.06         0.83      6692.38 o
   2    1    8      2564.41         0.44      2475.80 o
   3    1    8        58.22         2.02        43.51 o
   4    1    8        48.16         2.22        30.26 o
   5    1    8        81.54         2.19        67.42 o
   6    1    8       259.53         1.12       214.41 o
   7    1    8        30.91         6.60        41.37 o
   8    1    8        48.72         4.00        73.86 o
   9    1    8         7.13        19.62         0.36 o
  -9    2    8        -6.45        66.42         0.04 o
  -8    2    8         0.22       166.67         6.20 o
  -7    2    8       108.99         3.61       108.17 o
  -6    2    8      1978.47         1.82      1858.19 o
  -5    2    8      6278.98         0.90      6063.08 o
  -4    2    8      5869.09         0.81      6239.09 o
  -3    2    8      4859.48         0.61      4874.72 o
  -2    2    8     20860.02         2.72     20076.36 o
  -1    2    8     13016.53         1.61     12087.38 o
   0    2    8      6007.80         0.77      5876.99 o
   1    2    8       310.46         0.31       216.82 o
   2    2    8      4476.95         0.56      4666.79 o
   3    2    8        61.62         1.14        79.12 o
   4    2    8       353.06         0.64       332.26 o
   5    2    8      4778.96         0.83      4890.02 o
   6    2    8       583.71         0.69       632.64 o
   7    2    8       260.18         1.25       241.67 o
   8    2    8       143.52         2.16       149.00 o
   9    2    8        17.06         8.64        25.09 o
  -9    3    8        20.16        23.72        13.85 o
  -8    3    8        -3.96        91.97         8.10 o
  -7    3    8       522.12         1.35       517.29 o
  -6    3    8      2731.11         1.00      2580.39 o
  -5    3    8      2098.56         0.69      2012.27 o
  -4    3    8       282.91         0.45       304.91 o
  -3    3    8      1164.86         0.28      1168.57 o
  -2    3    8      4810.81         0.67      5376.18 o
  -1    3    8        31.14         2.89        53.00 o
   0    3    8     12387.69         1.49     11991.29 o
   1    3    8         3.42         7.78         7.49 o
   2    3    8        66.42         0.42        52.60 o
   3    3    8         7.67         5.06         9.74 o
   4    3    8       263.74         0.92       192.55 o
   5    3    8       975.31         0.53      1032.44 o
   6    3    8       571.21         0.77       589.35 o
   7    3    8       440.58         0.98       481.81 o
   8    3    8        70.73         3.20        64.31 o
   9    3    8         3.61        37.58        10.43 o
  -9    4    8        58.06         8.41        51.42 o
  -8    4    8        45.56         8.53        14.27 o
  -7    4    8       505.80         1.30       426.99 o
  -6    4    8        47.89         9.24        39.28 o
  -5    4    8       737.67         0.90       755.09 o
  -4    4    8      2018.70         0.56      2099.13 o
  -3    4    8      6342.53         0.85      6759.72 o
  -2    4    8        90.06         1.00        74.33 o
  -1    4    8      3618.02         0.53      3369.85 o
   0    4    8      3897.50         0.59      3849.74 o
   1    4    8      2634.77         0.37      2536.09 o
   2    4    8      2467.11         0.64      2357.41 o
   3    4    8         8.94        17.39        10.79 o
   4    4    8         0.41        48.58         0.59 o
   5    4    8        89.11         1.08        85.07 o
   6    4    8        39.69         2.56        49.86 o
   7    4    8       325.80         0.92       323.34 o
   8    4    8         2.28        63.04         0.43 o
  -9    5    8       121.44         6.86        89.68 o
  -8    5    8        32.26        20.16        48.33 o
  -7    5    8       137.12         3.10       149.00 o
  -6    5    8      2867.60         0.88      2921.88 o
  -5    5    8       411.68         1.02       350.46 o
  -4    5    8      2452.23         0.52      2527.82 o
  -3    5    8        96.43         2.07        81.08 o
  -2    5    8      5152.37         0.72      5091.09 o
  -1    5    8       930.86         0.36      1021.91 o
   0    5    8      8399.72         1.04      8741.07 o
   1    5    8      5599.53         1.02      5558.31 o
   2    5    8      3165.19         0.74      3284.60 o
   3    5    8        53.29         6.20        32.10 o
   4    5    8      1141.09         0.98      1246.55 o
   5    5    8        -0.23       100.40         0.55 o
   6    5    8        13.62         7.67        14.47 o
   7    5    8        37.21         6.20        35.60 o
   8    5    8        42.38         7.73        59.15 o
  -8    6    8       173.71         4.20       112.19 o
  -7    6    8       243.98         1.99       138.51 o
  -6    6    8      1038.77         1.06       987.22 o
  -5    6    8       392.44         0.44       353.54 o
  -4    6    8      2523.05         0.77      2597.10 o
  -3    6    8      9920.16         1.59     10083.80 o
  -2    6    8       502.66         0.52       557.89 o
  -1    6    8         2.82        16.00         0.67 o
   0    6    8        46.10         1.59        67.42 o
   1    6    8       664.61         1.08       620.31 o
   2    6    8       528.54         1.35       477.02 o
   3    6    8      3710.03         1.00      3705.09 o
   4    6    8       297.22         1.72       326.30 o
   5    6    8        20.88        10.56        15.53 o
   6    6    8        83.54         3.72        91.24 o
   7    6    8        -2.19       107.54         1.39 o
   8    6    8       176.62         1.96       176.20 o
  -8    7    8        32.15        16.81         0.59 o
  -7    7    8       -22.85        12.96         4.56 o
  -6    7    8       372.49         1.74       335.26 o
  -5    7    8       190.72         0.64       173.31 o
  -4    7    8       284.60         0.69       271.47 o
  -3    7    8       272.25         0.86       293.55 o
  -2    7    8       407.23         1.10       388.32 o
  -1    7    8       121.66         0.71       118.06 o
   0    7    8       290.36         0.28       319.41 o
   1    7    8       216.68         2.04       225.77 o
   2    7    8      1180.61         0.86      1168.57 o
   3    7    8         2.37       103.84         0.15 o
   4    7    8       299.29         2.76       204.90 o
   5    7    8        41.09        10.37        60.42 o
   6    7    8         1.32       249.32         2.10 o
   7    7    8        -1.88       112.15         4.68 o
  -8    8    8       205.92         5.38       204.11 o
  -7    8    8        -8.01        39.31        14.47 o
  -6    8    8        54.32         3.61        88.64 o
  -5    8    8        10.24         8.47         7.79 o
  -4    8    8       913.25         0.74       912.99 o
  -3    8    8       446.48         1.21       390.48 o
  -2    8    8      1338.83         0.83      1447.30 o
  -1    8    8        53.29         3.69        80.10 o
   0    8    8        11.09         5.43        18.23 o
   1    8    8       720.39         1.04       888.35 o
   2    8    8      1670.36         1.14      1663.03 o
   3    8    8        84.09         6.60        85.07 o
   4    8    8        77.97         7.02        47.57 o
   5    8    8        -6.35        54.02         9.06 o
   6    8    8        50.84         7.62        67.87 o
   7    8    8        10.56        47.61         6.62 o
  -7    9    8       554.13         1.56       511.08 o
  -6    9    8        40.58        10.50        21.14 o
  -5    9    8       451.14         0.72       484.22 o
  -4    9    8         4.93        25.81         1.08 o
  -3    9    8      1170.32         0.66      1107.63 o
  -2    9    8        18.66        10.89         1.32 o
  -1    9    8      3590.41         0.83      3334.98 o
   0    9    8       386.12         0.35       351.49 o
   1    9    8       530.38         1.46       529.81 o
   2    9    8      2444.31         1.30      2613.86 o
   3    9    8       267.32         2.76       276.91 o
   4    9    8        58.22         9.00        57.89 o
   5    9    8       115.13         5.43        92.29 o
   6    9    8        76.39        14.82        63.87 o
  -6   10    8        55.80         8.76        47.57 o
  -5   10    8       222.01         1.80       199.45 o
  -4   10    8       293.78         2.02       251.99 o
  -3   10    8       138.30         2.40       128.39 o
  -2   10    8        12.74        13.47        25.92 o
  -1   10    8        21.90         5.86        25.36 o
   0   10    8        11.42         2.76         7.19 o
   1   10    8       167.18         3.31       185.03 o
   2   10    8       145.68         5.48        53.00 o
   3   10    8       311.17         2.59       272.37 o
   4   10    8       -10.43        45.83         8.10 o
   5   10    8        -3.57       165.38         0.02 o
   6   10    8         8.12        74.82         0.06 o
  -5   11    8         1.66        70.90        12.66 o
  -4   11    8         1.04       132.48         0.04 o
  -3   11    8        87.05         3.57       123.48 o
  -2   11    8        63.36         3.53        54.61 o
  -1   11    8        26.11         8.88        42.43 o
   0   11    8       432.64         0.44       468.69 o
   1   11    8        57.91         8.82        41.37 o
   2   11    8        21.62        23.04        46.82 o
   3   11    8        52.42        12.32        46.82 o
   4   11    8       188.51         4.41       141.09 o
   5   11    8       278.89         5.02       258.11 o
  -4   12    8        23.81         8.82        31.48 o
  -3   12    8       262.44         1.93       296.37 o
  -2   12    8        15.05        18.75         1.65 o
  -1   12    8       491.07         2.66       517.29 o
   0   12    8         8.70        39.31        21.90 o
   1   12    8        17.89        22.09        14.06 o
   2   12    8        -6.76        57.15         2.52 o
   3   12    8       333.06         3.92       253.73 o
  -2   13    8        81.72         6.81        73.86 o
  -1   13    8        23.91        20.52        10.08 o
   0   13    8       718.24         2.19       652.07 o
   1   13    8        24.90        20.16        26.48 o
  -9    1    9        17.39        24.60        12.47 o
  -8    1    9         7.45        42.51         0.27 o
  -7    1    9       305.55         0.79       325.31 o
  -6    1    9      2067.52         1.44      2059.20 o
  -5    1    9       555.54         0.31       628.52 o
  -4    1    9       224.70         0.62       245.09 o
  -3    1    9       219.34         0.58       250.26 o
  -2    1    9      1496.14         0.34      1459.82 o
  -1    1    9      1280.92         0.37      1073.29 o
   0    1    9      1116.23         0.41      1223.46 o
   1    1    9     15590.02         2.07     15507.84 o
   2    1    9       214.33         0.69       249.39 o
   3    1    9      4337.54         0.64      4271.67 o
   4    1    9       375.58         0.76       380.81 o
   5    1    9       686.96         0.67       717.95 o
   6    1    9       878.53         0.66       843.26 o
   7    1    9       892.81         0.86       914.65 o
   8    1    9         0.06      2261.95         1.52 o
   9    1    9         9.61        28.94         2.70 o
  -9    2    9        29.92        18.32        38.60 o
  -8    2    9        11.02        37.58         3.26 o
  -7    2    9       104.24         6.66       113.35 o
  -6    2    9       369.02         1.80       294.49 o
  -5    2    9      1602.40         0.38      1638.57 o
  -4    2    9       777.85         0.41       856.02 o
  -3    2    9      1996.30         0.42      1980.48 o
  -2    2    9       139.95         0.81       132.14 o
  -1    2    9     16417.30         2.16     16399.66 o
   0    2    9      1341.02         0.35      1399.80 o
   1    2    9         0.34       166.67        11.52 o
   2    2    9       284.26         0.46       311.64 o
   3    2    9       451.14         0.48       411.31 o
   4    2    9       151.78         0.85       135.94 o
   5    2    9       444.79         0.61       420.24 o
   6    2    9        42.38         3.76        48.71 o
   7    2    9        17.22         9.42        18.23 o
   8    2    9        34.46         8.64        40.67 o
   9    2    9        17.89        10.24         0.04 o
  -9    3    9        36.00        13.40        21.39 o
  -8    3    9       100.00         5.90        73.39 o
  -7    3    9       205.92         2.19       116.88 o
  -6    3    9       175.83         2.04       181.33 o
  -5    3    9       838.10         0.96       810.21 o
  -4    3    9      4888.81         0.76      5079.38 o
  -3    3    9       268.96         0.76       245.94 o
  -2    3    9       291.73         0.49       320.39 o
  -1    3    9      2487.02         0.48      2519.58 o
   0    3    9      1395.02         0.30      1363.18 o
   1    3    9        10.05         2.86         5.54 o
   2    3    9      1558.67         0.32      1730.68 o
   3    3    9      1979.36         0.38      1965.89 o
   4    3    9       793.55         0.45       833.75 o
   5    3    9        15.44         7.34        18.00 o
   6    3    9        48.16         3.10        47.57 o
   7    3    9       402.40         0.98       433.81 o
   8    3    9        15.05        10.50        12.08 o
  -9    4    9        10.24        41.60         2.18 o
  -8    4    9        -6.05        69.56         2.35 o
  -7    4    9        37.70         8.12        35.60 o
  -6    4    9       159.52         2.19       102.55 o
  -5    4    9       197.12         1.64       222.50 o
  -4    4    9       136.89         2.76       157.82 o
  -3    4    9       101.61         1.10       107.60 o
  -2    4    9      2388.28         0.42      2580.39 o
  -1    4    9       161.80         0.67       224.95 o
   0    4    9      2319.39         0.46      2294.06 o
   1    4    9       929.64         0.36      1025.42 o
   2    4    9       458.39         1.12       486.63 o
   3    4    9       393.63         1.35       368.10 o
   4    4    9      1743.06         0.40      1778.83 o
   5    4    9       106.30         0.79       123.48 o
   6    4    9        46.92         3.13        46.07 o
   7    4    9         0.07      1296.00         0.17 o
   8    4    9        -0.38       406.02         3.16 o
  -9    5    9        45.70        11.90        18.94 o
  -8    5    9         1.17       252.81         3.46 o
  -7    5    9        -3.20        77.62         6.48 o
  -6    5    9         4.41        47.61         7.49 o
  -5    5    9        20.25        12.74        14.89 o
  -4    5    9       849.72         0.50       896.53 o
  -3    5    9        26.94         6.66        12.27 o
  -2    5    9      3261.55         0.59      3446.54 o
  -1    5    9       885.06         0.41       836.91 o
   0    5    9       298.25         0.41       305.87 o
   1    5    9       668.74         0.81       610.81 o
   2    5    9      3245.58         0.94      3157.23 o
   3    5    9        88.17         3.69       105.90 o
   4    5    9       428.49         2.28       378.68 o
   5    5    9       367.87         1.77       336.26 o
   6    5    9         7.34         5.48        13.65 o
   7    5    9        75.69         4.37        82.07 o
   8    5    9        -9.06        44.09         0.97 o
  -8    6    9       250.91         2.72       167.59 o
  -7    6    9        69.22         7.02        53.40 o
  -6    6    9        71.57         5.06        71.99 o
  -5    6    9         9.30         6.92        15.75 o
  -4    6    9        69.22         3.03        74.80 o
  -3    6    9      2491.01         0.58      2591.52 o
  -2    6    9      5075.14         0.90      5236.63 o
  -1    6    9      1062.76         0.37      1046.56 o
   0    6    9      2252.45         0.46      2408.18 o
   1    6    9       857.90         1.12       807.09 o
   2    6    9       370.95         1.77       400.28 o
   3    6    9       951.72         1.23       931.28 o
   4    6    9      1241.15         1.49      1271.80 o
   5    6    9        15.29        15.29        13.65 o
   6    6    9       344.47         1.90       272.37 o
   7    6    9         9.36        25.60         0.47 o
   8    6    9        15.92        15.37        22.42 o
  -8    7    9        73.27         7.34        67.42 o
  -7    7    9         0.50       586.61         0.27 o
  -6    7    9        30.03         8.58        22.16 o
  -5    7    9       109.20         1.10       107.60 o
  -4    7    9         4.58        17.98         4.21 o
  -3    7    9       659.98         0.66       744.59 o
  -2    7    9      1973.14         0.55      2027.03 o
  -1    7    9      1220.80         0.42      1256.23 o
   0    7    9       269.29         0.49       216.82 o
   1    7    9      1699.91         0.79      1656.34 o
   2    7    9        12.96        19.89         5.67 o
   3    7    9         1.21       196.28         1.03 o
   4    7    9       141.85         3.42       175.48 o
   5    7    9        24.01        14.75        10.43 o
   6    7    9        53.88         6.00        65.19 o
   7    7    9        51.41         9.80        92.29 o
  -7    8    9         6.66        55.20         7.05 o
  -6    8    9         7.84        30.91        19.42 o
  -5    8    9       275.23         0.88       310.67 o
  -4    8    9       795.80         0.83       841.67 o
  -3    8    9       187.69         1.59       208.04 o
  -2    8    9       110.04         1.30       111.61 o
  -1    8    9      1788.44         0.49      1728.40 o
   0    8    9       701.72         0.28       740.12 o
   1    8    9       875.57         1.85       824.29 o
   2    8    9       267.00         2.22       298.25 o
   3    8    9        -0.29       919.30         0.40 o
   4    8    9        13.91        27.25         4.91 o
   5    8    9        47.20        11.49        16.19 o
   6    8    9       108.99         3.28        94.94 o
   7    8    9       113.42         4.67       111.03 o
  -7    9    9        -8.47        47.33         6.07 o
  -6    9    9        59.60         8.94        23.73 o
  -5    9    9         6.92        17.72        12.66 o
  -4    9    9       490.18         0.83       481.81 o
  -3    9    9        21.25        11.16        39.28 o
  -2    9    9       101.20         1.77        84.57 o
  -1    9    9        41.86         2.07        33.67 o
   0    9    9       143.04         0.62       116.28 o
   1    9    9        13.03        25.70        27.61 o
   2    9    9        15.05        27.56        17.08 o
   3    9    9      1041.35         1.46      1013.18 o
   4    9    9        14.67        38.94        29.96 o
   5    9    9        16.16        38.94        11.70 o
   6    9    9         2.53        64.16         2.27 o
  -6   10    9         4.08        95.06         2.52 o
  -5   10    9         3.92        51.41         2.79 o
  -4   10    9       528.54         1.17       524.78 o
  -3   10    9       211.99         1.51       193.31 o
  -2   10    9       420.25         1.19       422.48 o
  -1   10    9       316.84         0.71       328.28 o
   0   10    9        44.09         1.25        31.48 o
   1   10    9       951.11         1.46       992.38 o
   2   10    9       337.09         2.69       239.13 o
   3   10    9        23.91        26.94         5.41 o
   4   10    9       221.41         4.24       179.12 o
   5   10    9       294.47         3.53       285.17 o
  -5   11    9        20.98         7.67        19.66 o
  -4   11    9         9.06        20.52         2.52 o
  -3   11    9       416.98         1.82       448.76 o
  -2   11    9       190.99         1.44       170.44 o
  -1   11    9        53.44         3.57        70.60 o
   0   11    9       117.94         3.80       110.46 o
   1   11    9        53.44         7.90        43.51 o
   2   11    9        15.52        25.20        42.08 o
   3   11    9        45.83        11.56        30.57 o
   4   11    9        25.40        29.48         1.52 o
  -4   12    9        55.20         3.84        30.87 o
  -3   12    9        -1.88        93.90         3.78 o
  -2   12    9       977.81         1.21       830.59 o
  -1   12    9        17.89        31.14         7.95 o
   0   12    9        87.61         7.40        80.59 o
   1   12    9        41.60        14.90        67.42 o
   2   12    9        19.10        25.10         4.79 o
   3   12    9        -7.29        68.72        10.08 o
   0   13    9         7.18        49.14         3.78 o
  -9    0   10       170.30         6.10       157.82 o
  -8    0   10       399.20         2.10       335.26 o
  -7    0   10        15.21         1.80         6.62 o
  -6    0   10       662.03         0.25       645.10 o
  -5    0   10      5577.10         0.81      5739.33 o
  -4    0   10       590.98         0.36       481.81 o
  -3    0   10      7113.24         0.92      7198.67 o
  -2    0   10        16.65         6.00        33.67 o
  -1    0   10      2251.50         0.48      2249.71 o
   0    0   10     26712.63         3.96     23735.10 o
   1    0   10     14561.25         1.96     14135.41 o
   2    0   10      7506.49         1.10      6859.09 o
   3    0   10       440.58         1.25       445.28 o
   4    0   10      2470.09         0.56      2370.72 o
   5    0   10       784.56         0.55       738.63 o
   6    0   10         8.70        18.66         1.39 o
   7    0   10        35.16         9.61        51.03 o
   8    0   10         9.92        17.47         1.59 o
  -9    1   10         6.71        76.39        11.89 o
  -8    1   10       534.53         1.72       431.53 o
  -7    1   10         8.07         5.52        14.27 o
  -6    1   10       601.72         0.35       584.05 o
  -5    1   10       507.15         0.41       523.53 o
  -4    1   10       239.94         0.74       239.97 o
  -3    1   10      3118.11         0.58      3290.87 o
  -2    1   10      2781.51         0.50      3044.46 o
  -1    1   10        -2.13        38.69         8.58 o
   0    1   10      6138.72         0.86      6101.50 o
   1    1   10      8047.88         1.21      7675.38 o
   2    1   10      1338.10         0.40      1238.83 o
   3    1   10       954.19         0.49       924.61 o
   4    1   10        74.82         2.10        80.10 o
   5    1   10        -0.27       324.00         1.20 o
   6    1   10        13.47        10.89        17.54 o
   7    1   10        31.81         9.42        23.20 o
   8    1   10        15.84        13.47        12.66 o
  -9    2   10         8.64        48.72        10.25 o
  -8    2   10         8.82        53.29         9.40 o
  -7    2   10        16.24        17.47        28.19 o
  -6    2   10        94.48         0.31       145.02 o
  -5    2   10       130.42         0.74       106.47 o
  -4    2   10      7724.65         1.21      7287.18 o
  -3    2   10      7174.09         1.00      6890.86 o
  -2    2   10      2652.25         0.52      2822.15 o
  -1    2   10     11785.27         1.59     11161.00 o
   0    2   10      4856.70         0.66      4794.79 o
   1    2   10      4370.53         0.67      4354.35 o
   2    2   10       228.61         0.79       235.75 o
   3    2   10        10.24         9.18        14.27 o
   4    2   10       358.72         0.96       316.49 o
   5    2   10         8.58        10.76         6.90 o
   6    2   10        15.52        10.05        20.64 o
   7    2   10       515.74         1.21       552.73 o
   8    2   10        92.74         4.24       107.60 o
  -9    3   10        28.30        21.07        71.06 o
  -8    3   10         6.15        71.74        10.08 o
  -7    3   10        99.00         7.13        78.15 o
  -6    3   10       122.99         3.50       153.04 o
  -5    3   10      2789.95         0.59      2863.01 o
  -4    3   10      1075.18         0.46      1116.76 o
  -3    3   10      2362.93         0.52      2503.12 o
  -2    3   10       731.70         0.50       787.00 o
  -1    3   10      4032.25         0.64      4350.74 o
   0    3   10      2343.53         0.45      2522.32 o
   1    3   10      1114.89         0.30      1093.11 o
   2    3   10       424.77         0.31       382.95 o
   3    3   10         6.40         8.12         8.58 o
   4    3   10        65.77         1.12        58.31 o
   5    3   10        98.80         1.49        71.52 o
   6    3   10       188.24         1.25       252.86 o
   7    3   10        17.64        12.82         9.74 o
   8    3   10       118.37         2.79       124.08 o
  -9    4   10        98.01         6.66        80.10 o
  -8    4   10       135.49         5.24        92.81 o
  -7    4   10       203.63         2.99       149.00 o
  -6    4   10        40.96         6.71        67.87 o
  -5    4   10       352.31         1.10       286.09 o
  -4    4   10      5821.69         1.12      5986.60 o
  -3    4   10       979.06         0.42       975.21 o
  -2    4   10       172.66         1.74       247.66 o
  -1    4   10      1047.17         0.53      1200.59 o
   0    4   10      6146.56         0.86      6321.51 o
   1    4   10      1263.80         0.45      1164.83 o
   2    4   10       540.10         0.61       512.32 o
   3    4   10       707.03         1.00       650.67 o
   4    4   10         3.50        12.25         0.67 o
   5    4   10         8.64         4.93         6.34 o
   6    4   10        -2.76        38.07        16.63 o
   7    4   10        12.74        17.06         5.54 o
   8    4   10        12.53        16.89         5.41 o
  -8    5   10         6.35        56.40         4.79 o
  -7    5   10       547.09         2.69       533.60 o
  -6    5   10        11.83        24.80        12.66 o
  -5    5   10      1862.79         1.06      1973.18 o
  -4    5   10      2077.54         0.58      2265.31 o
  -3    5   10      2334.82         0.62      2301.93 o
  -2    5   10      9011.70         1.46      9616.62 o
  -1    5   10      2739.48         0.69      2681.46 o
   0    5   10      1664.64         0.44      1601.12 o
   1    5   10       426.84         0.11       449.92 o
   2    5   10      7619.54         1.39      7892.70 o
   3    5   10       138.06         2.69       132.14 o
   4    5   10       576.00         1.06       574.83 o
   5    5   10        25.20        10.11        23.73 o
   6    5   10        42.51        11.29        36.92 o
   7    5   10       139.00         3.42       119.85 o
   8    5   10        16.65        20.88        47.57 o
  -8    6   10        18.58        22.09        12.85 o
  -7    6   10       -12.18        31.81         5.16 o
  -6    6   10       400.40         1.39       377.61 o
  -5    6   10       644.65         0.90       529.81 o
  -4    6   10       616.03         0.83       493.90 o
  -3    6   10      1568.16         0.64      1588.00 o
  -2    6   10      3994.24         0.71      4004.09 o
  -1    6   10      8375.91         1.30      8231.82 o
   0    6   10       514.84         0.45       518.53 o
   1    6   10         6.97        43.43         7.79 o
   2    6   10       759.55         1.42       848.03 o
   3    6   10         4.45        55.20         7.95 o
   4    6   10       281.57         2.10       265.19 o
   5    6   10       190.44         2.53       204.90 o
   6    6   10        -1.44       153.51         0.30 o
   7    6   10         7.02        63.04         0.72 o
  -8    7   10       213.45         4.08        90.20 o
  -7    7   10        70.39         6.10        21.90 o
  -6    7   10        44.76         6.92        30.26 o
  -5    7   10        15.68         5.76        19.18 o
  -4    7   10       970.32         0.58       893.25 o
  -3    7   10         9.06        11.76         8.74 o
  -2    7   10      1979.36         0.56      2106.66 o
  -1    7   10        14.75         3.96         6.20 o
   0    7   10      1009.33         0.28      1032.44 o
   1    7   10       246.80         2.22       303.95 o
   2    7   10        53.58         7.84        35.93 o
   3    7   10       144.72         3.31       212.01 o
   4    7   10      1355.71         1.49      1189.24 o
   5    7   10       127.01         3.06       103.10 o
   6    7   10        24.80        12.39        14.89 o
   7    7   10        -2.31       149.08         5.93 o
  -7    8   10         1.19       305.90         3.07 o
  -6    8   10       144.24         2.96        97.62 o
  -5    8   10        65.12         2.25        53.80 o
  -4    8   10       238.70         1.69       247.66 o
  -3    8   10       233.17         1.19       236.59 o
  -2    8   10        26.83         7.29        51.42 o
  -1    8   10       292.41         0.76       209.62 o
   0    8   10        12.96         1.85        34.63 o
   1    8   10        96.04         5.20        73.86 o
   2    8   10       -20.98        19.98        15.32 o
   3    8   10         9.24        47.75         8.26 o
   4    8   10       253.76         3.69       255.48 o
   5    8   10        26.32        22.94        23.73 o
   6    8   10        21.90        21.81         0.92 o
  -6    9   10      1130.30         1.19      1048.33 o
  -5    9   10        89.11         2.22        99.25 o
  -4    9   10       356.83         1.02       401.38 o
  -3    9   10      1537.42         0.76      1614.29 o
  -2    9   10       888.64         0.64       776.29 o
  -1    9   10       138.77         0.92       174.75 o
   0    9   10       112.78         0.27        46.07 o
   1    9   10       826.56         1.28       734.17 o
   2    9   10        11.90        30.69        22.94 o
   3    9   10      1032.98         1.85      1053.65 o
   4    9   10       283.92         2.96       303.95 o
   5    9   10        10.63        44.09         6.34 o
   6    9   10        61.62         4.88        53.00 o
  -6   10   10        86.12         5.95        86.59 o
  -5   10   10       571.69         1.30       545.04 o
  -4   10   10        70.56         2.89        81.57 o
  -3   10   10       887.44         0.79       885.09 o
  -2   10   10       386.91         0.72       379.74 o
  -1   10   10       219.04         1.21       176.20 o
   0   10   10       146.17         3.20       116.88 o
   1   10   10        38.69        12.74        25.36 o
   2   10   10        19.98        19.18        10.79 o
   3   10   10        86.49         6.81       112.77 o
   4   10   10        62.57        10.50        58.73 o
   5   10   10        19.10        29.48         6.34 o
  -4   11   10       250.91         1.28       238.28 o
  -3   11   10        30.03         5.29        35.93 o
  -2   11   10         0.50       167.18         1.14 o
  -1   11   10       454.97         2.82       432.67 o
   0   11   10        19.89        26.42        14.06 o
   1   11   10        15.44        35.28         5.29 o
   2   11   10       112.15         5.20        67.87 o
   3   11   10        63.84        11.63        24.81 o
   4   11   10        10.50        52.71        47.57 o
  -3   12   10        -3.80        43.16         6.20 o
  -2   12   10        11.29        31.81         2.35 o
  -1   12   10        14.36        47.75        34.30 o
   0   12   10         5.43        83.91         0.15 o
   1   12   10       243.36         9.86       296.37 o
   2   12   10        20.25        51.55         7.79 o
  -9    1   11       -17.64        42.51         1.95 o
  -8    1   11        41.73        20.61        36.59 o
  -7    1   11       192.93         0.25       250.26 o
  -6    1   11        98.01         2.07        65.19 o
  -5    1   11       614.54         0.42       620.31 o
  -4    1   11      2563.40         0.61      2349.45 o
  -3    1   11      2320.35         0.49      2381.39 o
  -2    1   11       117.72         1.32        97.08 o
  -1    1   11       806.56         0.48       849.63 o
   0    1   11      3362.84         0.58      3259.55 o
   1    1   11       135.49         1.37       152.36 o
   2    1   11       116.42         1.59        72.92 o
   3    1   11       554.13         0.62       537.40 o
   4    1   11       843.32         0.66       909.69 o
   5    1   11        17.06         8.18        30.87 o
   6    1   11       588.55         1.00       613.52 o
   7    1   11       255.36         1.51       229.08 o
   8    1   11         8.12        27.67         9.57 o
  -9    2   11        22.28        22.94        16.19 o
  -8    2   11        89.68         5.95        80.59 o
  -7    2   11         1.14        88.55        17.08 o
  -6    2   11        68.23         0.69        67.42 o
  -5    2   11       166.41         1.23       149.67 o
  -4    2   11        10.18        10.50        12.47 o
  -3    2   11      2157.60         0.52      2213.50 o
  -2    2   11      1664.64         0.64      1858.19 o
  -1    2   11       169.26         0.96       190.28 o
   0    2   11       170.82         0.86       202.55 o
   1    2   11      5201.29         0.77      5264.39 o
   2    2   11       657.41         0.56       670.36 o
   3    2   11       561.69         0.50       646.49 o
   4    2   11       382.59         0.66       403.57 o
   5    2   11        65.93         2.07        68.32 o
   6    2   11        26.63         4.97        21.14 o
   7    2   11       100.60         3.88       109.88 o
   8    2   11        43.16         5.57        75.27 o
  -9    3   11        -6.50        68.39         3.26 o
  -8    3   11        39.69        11.29        62.56 o
  -7    3   11       638.07         1.35       617.59 o
  -6    3   11        -4.45        45.29         1.08 o
  -5    3   11       299.64         0.58       291.67 o
  -4    3   11       219.63         1.21       220.87 o
  -3    3   11      4428.90         0.79      4318.30 o
  -2    3   11      6015.55         0.98      5677.29 o
  -1    3   11      1141.09         0.50      1103.99 o
   0    3   11      1188.18         0.45      1044.79 o
   1    3   11      1498.46         0.44      1643.00 o
   2    3   11       639.08         0.55       696.12 o
   3    3   11        23.33         3.13        12.27 o
   4    3   11       278.56         0.88       258.11 o
   5    3   11       141.37         1.14       175.48 o
   6    3   11       304.15         1.00       307.78 o
   7    3   11       132.94         2.53       119.85 o
   8    3   11        40.32         9.55        43.15 o
  -8    4   11        50.69         9.86        45.33 o
  -7    4   11         7.67        38.19        12.08 o
  -6    4   11       247.75         2.07       283.32 o
  -5    4   11         4.84        36.36         3.88 o
  -4    4   11         4.37        18.23         0.36 o
  -3    4   11       690.11         0.55       780.87 o
  -2    4   11       290.36         0.96       271.47 o
  -1    4   11       400.40         1.23       475.82 o
   0    4   11      5468.60         0.88      5436.56 o
   1    4   11       245.55         0.58       295.43 o
   2    4   11        11.16         5.15         4.79 o
   3    4   11      3251.28         0.58      3424.08 o
   4    4   11        48.44         1.25        44.60 o
   5    4   11         2.62        14.06         0.30 o
   6    4   11        35.52         9.00        43.87 o
   7    4   11        29.70         8.94        34.95 o
   8    4   11        12.39        22.00        27.04 o
  -8    5   11         4.80        75.86         6.76 o
  -7    5   11       423.12         1.74       315.51 o
  -6    5   11       151.54         2.66       129.01 o
  -5    5   11       969.08         0.81       870.49 o
  -4    5   11        47.47         2.79        83.06 o
  -3    5   11       407.64         0.85       484.22 o
  -2    5   11        57.46         2.31        35.60 o
  -1    5   11      1115.56         0.52      1018.42 o
   0    5   11      2763.60         0.58      2819.24 o
   1    5   11        72.93         0.55        80.59 o
   2    5   11        11.16        22.37         5.67 o
   3    5   11       563.11         1.64       533.60 o
   4    5   11        79.39         4.33        85.58 o
   5    5   11        15.76        19.98        29.66 o
   6    5   11        14.52        17.72         7.49 o
   7    5   11         0.04      5513.06         3.57 o
  -8    6   11        -5.02       130.42         3.16 o
  -7    6   11       257.28         2.43       180.59 o
  -6    6   11       270.60         1.96       239.13 o
  -5    6   11        25.30         8.64        13.45 o
  -4    6   11       626.50         0.61       653.47 o
  -3    6   11       302.06         0.72       320.39 o
  -2    6   11       454.97         0.55       504.91 o
  -1    6   11       487.53         0.48       486.63 o
   0    6   11       340.77         0.56       349.44 o
   1    6   11       127.24         3.50       104.22 o
   2    6   11       123.65         3.10       119.25 o
   3    6   11        69.56         6.40       101.44 o
   4    6   11        45.02         7.02        60.84 o
   5    6   11       188.24         2.82       174.03 o
   6    6   11        27.04        16.24        20.89 o
   7    6   11        25.70        12.60         0.82 o
  -7    7   11        20.88        23.43        21.39 o
  -6    7   11       322.56         1.82       287.95 o
  -5    7   11         1.59        65.12         1.32 o
  -4    7   11       254.40         1.04       221.68 o
  -3    7   11        16.00         7.02         9.06 o
  -2    7   11       520.75         0.66       532.33 o
  -1    7   11       168.74         1.25       159.89 o
   0    7   11      1607.21         0.34      1707.98 o
   1    7   11       234.70         2.89       241.67 o
   2    7   11       117.72         5.20       167.59 o
   3    7   11         1.35       196.56         0.17 o
   4    7   11       170.82         3.50       124.08 o
   5    7   11        50.98         9.42        51.81 o
   6    7   11        53.14         6.81         3.07 o
  -7    8   11         3.80        82.99         0.17 o
  -6    8   11        30.91        11.36        32.41 o
  -5    8   11       544.76         0.74       538.67 o
  -4    8   11       118.16         2.10        88.64 o
  -3    8   11         4.75        26.32         6.34 o
  -2    8   11        18.32         5.76        16.19 o
  -1    8   11        85.93         1.00       122.26 o
   0    8   11        49.28         0.42        52.60 o
   1    8   11      1690.03         1.06      1536.08 o
   2    8   11        67.73         6.40        81.57 o
   3    8   11       374.42         3.13       315.51 o
   4    8   11       198.81         3.61       112.19 o
   5    8   11        13.69        22.47        18.70 o
   6    8   11        22.56        15.60         4.33 o
  -6    9   11       198.25         3.46       148.34 o
  -5    9   11         9.42        15.68         4.91 o
  -4    9   11        71.74         2.76        88.13 o
  -3    9   11        77.79         3.17       100.34 o
  -2    9   11        14.44        10.69         9.40 o
  -1    9   11        70.73         1.72        95.47 o
   0    9   11        43.56        10.05        64.31 o
   1    9   11        40.32        10.30        48.71 o
   2    9   11       190.99         3.20       130.26 o
   3    9   11       212.87         3.50       239.13 o
   4    9   11        15.29        50.69        10.79 o
   5    9   11       324.36         3.13       334.26 o
  -5   10   11       366.72         1.54       310.67 o
  -4   10   11        41.34         4.54        30.57 o
  -3   10   11        98.80         3.31       109.31 o
  -2   10   11       272.25         1.10       276.91 o
  -1   10   11       214.62         1.12       220.05 o
   0   10   11         7.84        46.10         1.14 o
   1   10   11        99.80         5.02        94.40 o
   2   10   11       -30.91        27.46         7.64 o
   3   10   11       121.66         6.50       132.77 o
   4   10   11        33.41        17.47        14.27 o
  -4   11   11        13.84        12.32        23.47 o
  -3   11   11        39.06         4.24        36.26 o
  -2   11   11       -10.30        41.34         3.46 o
  -1   11   11       308.70         2.10       298.25 o
   0   11   11        34.22        12.67        39.97 o
   1   11   11        18.06        23.62        10.43 o
   2   11   11         1.99       192.10         1.32 o
   3   11   11         8.12        82.81         0.36 o
  -2   12   11       -11.42        55.35         0.51 o
  -1   12   11        74.65         6.76        56.65 o
   0   12   11       263.41         2.99       167.59 o
   1   12   11        18.58        27.14         5.41 o
  -9    0   12        36.24        17.31        44.60 o
  -8    0   12        12.89        31.70         0.72 o
  -7    0   12         1.74        11.42         0.11 o
  -6    0   12       908.42         0.69       851.22 o
  -5    0   12       272.58         1.08       207.25 o
  -4    0   12      1568.95         0.53      1735.23 o
  -3    0   12      4701.84         0.81      4794.79 o
  -2    0   12       455.40         0.96       473.44 o
  -1    0   12      5089.40         0.86      5669.04 o
   0    0   12      3049.25         0.61      3392.13 o
   1    0   12      3045.94         1.04      2880.61 o
   2    0   12       142.56         1.32        97.62 o
   3    0   12      3932.54         0.86      3755.23 o
   4    0   12       473.06         0.77       440.68 o
   5    0   12       938.20         1.59       916.30 o
   6    0   12        -1.21        96.63         1.26 o
   7    0   12         1.30       136.66         0.02 o
   8    0   12         1.85        87.61         6.76 o
  -9    1   12       120.12         6.71       119.25 o
  -8    1   12        11.56        36.60         2.88 o
  -7    1   12       630.01         1.77       614.87 o
  -6    1   12       542.89         0.38       551.45 o
  -5    1   12        92.93         1.59        62.56 o
  -4    1   12      2744.71         0.66      2784.47 o
  -3    1   12       219.34         1.10       238.28 o
  -2    1   12       277.22         0.96       256.35 o
  -1    1   12       310.46         0.71       295.43 o
   0    1   12      1335.90         0.53      1403.90 o
   1    1   12        34.11         4.45        34.95 o
   2    1   12      3613.21         0.85      3595.95 o
   3    1   12       333.43         1.49       328.28 o
   4    1   12       957.28         0.56       919.62 o
   5    1   12       275.56         1.35       257.23 o
   6    1   12        -2.34        69.72         0.03 o
   7    1   12         1.77        84.09         2.52 o
   8    1   12        22.09        16.81         0.47 o
  -8    2   12        56.10         9.49        39.63 o
  -7    2   12       115.56         1.82        72.92 o
  -6    2   12        49.42         1.19        41.37 o
  -5    2   12       232.87         0.67       272.37 o
  -4    2   12       372.10         0.79       370.20 o
  -3    2   12      2265.76         0.67      2270.52 o
  -2    2   12      2007.04         0.58      2041.85 o
  -1    2   12      2889.06         0.59      2918.93 o
   0    2   12       753.50         0.46       776.29 o
   1    2   12       582.26         0.69       593.35 o
   2    2   12      1767.36         0.56      1788.07 o
   3    2   12        -0.86       108.99         3.57 o
   4    2   12        30.36         4.54        46.82 o
   5    2   12        84.09         2.22        72.92 o
   6    2   12        73.27         2.34        51.81 o
   7    2   12       143.76         2.40       174.75 o
   8    2   12         9.49        25.40         0.72 o
  -8    3   12       298.25         2.66       271.47 o
  -7    3   12        26.63        14.90        45.33 o
  -6    3   12       159.01         2.43       118.06 o
  -5    3   12       621.50         0.72       639.55 o
  -4    3   12        39.06         2.92        58.31 o
  -3    3   12      5068.02         1.04      5141.99 o
  -2    3   12       169.26         1.35       186.52 o
  -1    3   12      1872.29         0.58      1985.35 o
   0    3   12         1.02       113.00         0.77 o
   1    3   12      5204.18         0.86      5232.67 o
   2    3   12       433.47         0.48       381.88 o
   3    3   12         9.55        11.22         6.90 o
   4    3   12       268.96         0.67       273.28 o
   5    3   12       212.58         0.74       182.80 o
   6    3   12         1.08       111.30         0.04 o
   7    3   12        18.15        15.37        40.32 o
  -8    4   12        16.48        26.42        37.92 o
  -7    4   12       186.60         3.72       145.02 o
  -6    4   12        20.43        13.62        10.79 o
  -5    4   12      1140.41         0.96      1020.16 o
  -4    4   12       282.58         0.76       294.49 o
  -3    4   12       931.47         0.69       959.89 o
  -2    4   12      7567.26         1.25      7819.92 o
  -1    4   12       956.05         0.58      1006.23 o
   0    4   12      3636.09         0.79      3928.25 o
   1    4   12       390.46         0.58       403.57 o
   2    4   12      3042.63         0.72      2996.32 o
   3    4   12        61.78         0.72        61.27 o
   4    4   12       860.84         0.41       776.29 o
   5    4   12         3.50        23.14         6.48 o
   6    4   12        91.39         3.84        87.10 o
   7    4   12        -7.02        46.38         0.04 o
  -8    5   12        52.56        12.32        51.03 o
  -7    5   12        -4.37        70.90        10.08 o
  -6    5   12       135.26         3.17        87.10 o
  -5    5   12       194.88         1.82       169.72 o
  -4    5   12       416.98         1.21       371.26 o
  -3    5   12      1667.09         0.56      1811.30 o
  -2    5   12       341.88         0.79       299.20 o
  -1    5   12        61.15         2.56       107.03 o
   0    5   12      1287.37         0.49      1349.07 o
   1    5   12       768.40         0.37       666.12 o
   2    5   12       -11.49        27.46         4.44 o
   3    5   12         0.09      2090.32         3.16 o
   4    5   12       198.53         2.31       185.03 o
   5    5   12        32.95        12.39        12.85 o
   6    5   12        44.49         7.18        11.70 o
   7    5   12       -19.01        18.23         0.11 o
  -7    6   12        66.91         8.88        69.68 o
  -6    6   12       390.46         3.35       359.75 o
  -5    6   12       120.56         2.76        92.29 o
  -4    6   12       317.20         0.85       306.82 o
  -3    6   12        44.09         3.03        37.92 o
  -2    6   12       772.84         0.48       701.91 o
  -1    6   12        -5.71        14.21         0.27 o
   0    6   12      2446.29         0.58      2456.78 o
   1    6   12      2699.84         1.02      2778.70 o
   2    6   12       231.65         2.16       229.08 o
   3    6   12       233.17         2.82       286.09 o
   4    6   12       304.85         1.85       322.36 o
   5    6   12         8.47        40.58         8.74 o
   6    6   12         2.82        95.65         5.67 o
  -7    7   12       633.53         1.61       523.53 o
  -6    7   12       156.50         4.97       131.51 o
  -5    7   12       105.68         3.65       105.34 o
  -4    7   12       231.95         1.02       255.48 o
  -3    7   12       228.31         1.19       215.21 o
  -2    7   12       152.28         0.98        94.40 o
  -1    7   12      1171.69         0.44      1148.07 o
   0    7   12       936.97         0.29       865.66 o
   1    7   12       204.78         2.50       210.42 o
   2    7   12       594.87         1.44       616.23 o
   3    7   12        47.20         9.06        54.20 o
   4    7   12       154.01         4.84       181.33 o
   5    7   12        22.56        24.11         5.16 o
   6    7   12       243.05         2.96       185.03 o
  -6    8   12       524.41         1.59       405.77 o
  -5    8   12        25.91         6.60        44.96 o
  -4    8   12       195.16         1.35       161.27 o
  -3    8   12       257.60         1.06       262.53 o
  -2    8   12       455.40         1.00       504.91 o
  -1    8   12      1354.24         0.62      1432.76 o
   0    8   12       379.47         1.72       327.29 o
   1    8   12        42.90        12.04        43.15 o
   2    8   12       -13.76        26.83         9.40 o
   3    8   12       282.58         3.20       253.73 o
   4    8   12        40.58        12.04        29.96 o
   5    8   12        75.86         5.76        25.64 o
  -6    9   12        55.06         8.88        41.72 o
  -5    9   12         9.30        15.76        24.81 o
  -4    9   12       321.13         1.42       303.95 o
  -3    9   12        58.98         3.61        89.16 o
  -2    9   12       858.49         0.55       980.35 o
  -1    9   12       149.08         0.96       178.39 o
   0    9   12       236.85         4.20       194.84 o
   1    9   12       354.19         2.59       371.26 o
   2    9   12       -19.18        25.30         0.11 o
   3    9   12        16.48        36.84        39.97 o
   4    9   12        25.20        25.50         6.62 o
   5    9   12        97.61        16.40       224.13 o
  -5   10   12        30.47         6.15        22.68 o
  -4   10   12       170.56         1.93       153.72 o
  -3   10   12       403.21         1.12       378.68 o
  -2   10   12        96.83         1.59       125.92 o
  -1   10   12       778.97         1.30       799.34 o
   0   10   12        17.89        20.16        29.07 o
   1   10   12        21.34        19.27         7.64 o
   2   10   12       113.21         7.73        46.07 o
   3   10   12        53.58        13.40        37.59 o
   4   10   12        12.11        59.29        12.08 o
  -3   11   12       184.96         1.93       151.69 o
  -2   11   12       224.70         2.37       162.67 o
  -1   11   12        25.30        15.05        13.05 o
   0   11   12       379.08         2.28       298.25 o
   1   11   12       101.20         6.25       134.67 o
   2   11   12        10.96        43.69         7.34 o
  -8    1   13       255.36         4.20       216.01 o
  -7    1   13       157.75         0.96       135.94 o
  -6    1   13       560.27         0.42       574.83 o
  -5    1   13       145.93         1.06       192.55 o
  -4    1   13        21.72         5.11         4.91 o
  -3    1   13        84.46         2.50        57.06 o
  -2    1   13      5059.48         0.94      4874.72 o
  -1    1   13        68.72         2.46        84.07 o
   0    1   13      1494.60         0.61      1516.84 o
   1    1   13      1302.49         0.56      1129.60 o
   2    1   13       275.89         1.00       312.60 o
   3    1   13      2032.21         0.66      2007.36 o
   4    1   13        -3.10        46.65        13.45 o
   5    1   13        19.27        12.11        40.32 o
   6    1   13         9.00        18.23        11.33 o
   7    1   13         2.31        67.08         6.34 o
  -8    2   13        19.36        24.21        10.08 o
  -7    2   13       235.32         1.25       274.18 o
  -6    2   13       436.81         0.66       521.03 o
  -5    2   13       264.71         0.76       229.08 o
  -4    2   13        79.57         1.85        83.06 o
  -3    2   13       402.40         0.79       437.24 o
  -2    2   13        42.25         4.49        54.20 o
  -1    2   13       908.42         0.59       865.66 o
   0    2   13        11.42        12.82        11.89 o
   1    2   13        60.68         2.53        68.77 o
   2    2   13         4.41        19.62         6.34 o
   3    2   13       723.61         0.52       703.36 o
   4    2   13         1.88        41.86         1.73 o
   5    2   13        25.40         8.82        34.30 o
   6    2   13        30.80         9.80        43.87 o
   7    2   13        -7.56        37.58         4.68 o
  -8    3   13        20.43        22.75        27.90 o
  -7    3   13       190.16         3.35       166.18 o
  -6    3   13        17.98         4.00        39.63 o
  -5    3   13       853.81         1.06       860.83 o
  -4    3   13       365.57         0.77       397.00 o
  -3    3   13        53.73         6.50        38.26 o
  -2    3   13         9.73        14.90        12.85 o
  -1    3   13      2212.76         0.74      2134.39 o
   0    3   13      2966.98         0.71      2819.24 o
   1    3   13       886.85         0.62       832.17 o
   2    3   13      1301.77         0.48      1231.13 o
   3    3   13         3.65        15.05         0.92 o
   4    3   13       128.60         0.81       101.44 o
   5    3   13       249.96         0.67       224.13 o
   6    3   13        -2.50        99.00        25.64 o
   7    3   13        26.83        12.39        20.15 o
  -8    4   13        16.24        46.79         3.16 o
  -7    4   13        -7.78        47.89        10.79 o
  -6    4   13        19.01        17.06        10.08 o
  -5    4   13       367.87         0.88       337.27 o
  -4    4   13         4.49        25.50         0.15 o
  -3    4   13       153.02         1.37       187.27 o
  -2    4   13        70.06         3.31        47.95 o
  -1    4   13      1518.66         0.85      1788.07 o
   0    4   13      3000.85         0.77      3047.48 o
   1    4   13       660.49         0.61       640.93 o
   2    4   13       495.95         0.59       397.00 o
   3    4   13        11.49         4.12        20.15 o
   4    4   13       119.46         0.96        94.94 o
   5    4   13       239.32         2.40       179.12 o
   6    4   13        32.38        10.96         6.48 o
   7    4   13        21.07        14.36         0.06 o
  -7    5   13        -6.25        69.06         7.95 o
  -6    5   13       206.50         3.72       111.61 o
  -5    5   13         2.28        85.01         0.06 o
  -4    5   13        25.50         9.18        12.27 o
  -3    5   13      1389.05         0.66      1355.11 o
  -2    5   13        37.58         4.37        75.27 o
  -1    5   13         9.12         9.80         6.48 o
   0    5   13       524.41         0.59       447.60 o
   1    5   13       889.23         0.34       889.98 o
   2    5   13      1176.49         1.02      1148.07 o
   3    5   13        21.34        13.99        29.07 o
   4    5   13       -10.50        27.14         4.56 o
   5    5   13        56.10         6.97        45.70 o
   6    5   13        34.34         9.92        29.07 o
  -7    6   13        12.67        27.25        16.41 o
  -6    6   13        43.69         8.12        32.10 o
  -5    6   13      1004.89         1.44       927.94 o
  -4    6   13       267.00         1.93       261.64 o
  -3    6   13      1012.51         0.79      1057.21 o
  -2    6   13       579.85         0.76       546.32 o
  -1    6   13         0.76        80.10         1.80 o
   0    6   13         3.35        11.09         4.68 o
   1    6   13       162.82         4.33       204.90 o
   2    6   13       447.75         1.99       483.01 o
   3    6   13        10.50        46.24        16.85 o
   4    6   13        16.81        18.40         2.43 o
   5    6   13        36.97        12.74        42.79 o
   6    6   13        65.12         9.55        39.97 o
  -7    7   13        67.57         7.40        59.57 o
  -6    7   13        17.39        19.89        33.99 o
  -5    7   13         9.92        26.94        17.54 o
  -4    7   13      1243.27         0.69      1181.70 o
  -3    7   13       104.65         2.96        99.80 o
  -2    7   13       215.21         1.12       169.72 o
  -1    7   13       280.23         1.06       267.87 o
   0    7   13        11.76         2.53         4.10 o
   1    7   13       230.13         2.46       163.37 o
   2    7   13        82.99         5.76        78.15 o
   3    7   13        18.40        20.61         7.64 o
   4    7   13         5.11        55.80         8.58 o
   5    7   13        79.21         6.30        89.68 o
   6    7   13       -52.13        10.63         2.61 o
  -6    8   13         0.03     12230.15         3.67 o
  -5    8   13        32.95         5.20        45.70 o
  -4    8   13       237.47         1.42       221.68 o
  -3    8   13       433.47         0.83       533.60 o
  -2    8   13        67.08         4.20        60.84 o
  -1    8   13       131.10         0.83       129.63 o
   0    8   13        41.09        14.36        61.27 o
   1    8   13        25.30        16.00        15.10 o
   2    8   13        12.04        37.45        18.00 o
   3    8   13       514.38         2.53       439.53 o
   4    8   13        45.43        11.83        39.97 o
   5    8   13        61.78         6.86        89.16 o
  -5    9   13        17.06        10.37        13.85 o
  -4    9   13       276.89         1.44       266.09 o
  -3    9   13        55.06         3.72        30.26 o
  -2    9   13        38.32         5.76        35.60 o
  -1    9   13        14.29        26.01        10.61 o
   0    9   13       162.31         3.96        91.76 o
   1    9   13       127.01         4.41        90.72 o
   2    9   13       -11.76        34.57         0.63 o
   3    9   13        -1.56       232.26         3.99 o
   4    9   13        14.44        64.80        13.05 o
  -4   10   13       214.04         1.42       227.42 o
  -3   10   13       117.72         1.72        66.08 o
  -2   10   13        55.80         6.40        62.56 o
  -1   10   13        78.32         5.57       104.22 o
   0   10   13       137.12         4.24       139.80 o
   1   10   13         6.15        64.32        15.53 o
   2   10   13        33.18        15.60        30.26 o
   3   10   13        50.41        14.98        44.96 o
  -2   11   13         2.99       122.32        15.32 o
  -1   11   13       119.90         4.71       116.28 o
   0   11   13        10.63        57.30        15.10 o
   1   11   13       197.40         7.62       103.66 o
  -8    0   14       484.00         2.53       490.26 o
  -7    0   14        43.82        35.52        36.92 o
  -6    0   14        97.81        12.74        94.94 o
  -5    0   14        -1.39        87.42         0.59 o
  -4    0   14      2332.89         0.69      2190.39 o
  -3    0   14        -7.78        15.52         3.57 o
  -2    0   14      3862.62         0.81      3976.43 o
  -1    0   14      5807.96         1.02      5497.26 o
   0    0   14        14.44        11.56         8.58 o
   1    0   14      2230.67         0.61      2304.56 o
   2    0   14       284.60         0.86       320.39 o
   3    0   14       585.64         0.92       670.36 o
   4    0   14        30.91         4.97        25.64 o
   5    0   14       706.50         2.13       753.58 o
   6    0   14        -2.40        54.91         1.39 o
   7    0   14        41.99        11.36        55.42 o
  -8    1   14        72.42         9.18        36.92 o
  -7    1   14       221.71         0.90       226.60 o
  -6    1   14        64.00         1.56        82.07 o
  -5    1   14      1463.06         0.56      1213.91 o
  -4    1   14       144.96         2.13       129.63 o
  -3    1   14      1287.37         0.56      1359.14 o
  -2    1   14       375.58         1.04       306.82 o
  -1    1   14       590.00         0.83       588.03 o
   0    1   14       322.20         0.90       321.37 o
   1    1   14       289.00         1.04       335.26 o
   2    1   14        67.08         2.69        97.08 o
   3    1   14       390.46         0.85       425.86 o
   4    1   14       439.32         0.81       404.67 o
   5    1   14        85.75         2.82        71.52 o
   6    1   14        18.49        10.43        14.68 o
   7    1   14        13.69        16.81         2.03 o
  -8    2   14       118.81         7.29       124.69 o
  -7    2   14       188.79         3.17       121.05 o
  -6    2   14       225.90         1.44       174.03 o
  -5    2   14        61.00         2.31       108.17 o
  -4    2   14        29.92         4.84        39.63 o
  -3    2   14       177.42         1.32       157.13 o
  -2    2   14         7.73        18.92         1.73 o
  -1    2   14        44.76         4.75        44.23 o
   0    2   14       711.82         0.72       755.09 o
   1    2   14        -0.07      1108.89         2.35 o
   2    2   14        27.14         5.66        36.92 o
   3    2   14         1.25        64.80         2.03 o
   4    2   14        28.62         3.88        31.48 o
   5    2   14        27.25         5.76        30.26 o
   6    2   14         0.27       789.61         1.39 o
   7    2   14        23.72        12.39         6.07 o
  -8    3   14         8.47        73.27        17.31 o
  -7    3   14       256.32         2.34       220.05 o
  -6    3   14       440.58         1.02       444.13 o
  -5    3   14       173.71         1.19       165.47 o
  -4    3   14       943.72         0.61       860.83 o
  -3    3   14         7.08        35.76         6.34 o
  -2    3   14      1581.65         0.62      1746.65 o
  -1    3   14       391.64         0.92       371.26 o
   0    3   14      1112.89         0.88      1193.02 o
   1    3   14       199.94         0.94       212.01 o
   2    3   14      1404.00         0.58      1542.53 o
   3    3   14       368.26         0.69       301.10 o
   4    3   14         4.49        14.67         9.74 o
   5    3   14         7.78        25.00         3.78 o
   6    3   14        33.64         9.92        26.19 o
   7    3   14        -4.75        58.52         2.70 o
  -7    4   14       155.75         4.84       165.47 o
  -6    4   14        10.43        32.38         0.06 o
  -5    4   14       177.42         1.21       137.86 o
  -4    4   14       144.00         1.56        98.16 o
  -3    4   14      1582.45         0.67      1466.10 o
  -2    4   14       381.81         1.02       322.36 o
  -1    4   14      2883.69         0.83      2969.42 o
   0    4   14      1834.41         0.79      1651.89 o
   1    4   14       129.28         2.86       140.44 o
   2    4   14      1366.78         0.61      1418.29 o
   3    4   14       303.11         0.41       314.54 o
   4    4   14       317.20         2.43       276.00 o
   5    4   14       -21.34        14.90         0.22 o
   6    4   14        41.73         8.76        21.14 o
  -7    5   14        36.97        15.13        43.51 o
  -6    5   14       646.68         1.64       548.88 o
  -5    5   14         5.02        58.68         9.23 o
  -4    5   14        25.81         5.57        17.31 o
  -3    5   14       446.48         1.17       458.08 o
  -2    5   14        15.76         6.92        11.52 o
  -1    5   14       306.25         0.77       326.30 o
   0    5   14      1167.59         0.53      1177.94 o
   1    5   14       188.79         0.52       211.21 o
   2    5   14       318.27         2.02       309.71 o
   3    5   14       327.97         2.22       330.27 o
   4    5   14       108.58         5.43        89.68 o
   5    5   14         6.86        44.76         2.43 o
   6    5   14        -5.86        70.06         4.21 o
  -7    6   14         8.12        56.70        13.45 o
  -6    6   14       250.91         2.25       202.55 o
  -5    6   14       122.54         3.39       128.39 o
  -4    6   14        22.56        10.11        13.25 o
  -3    6   14         9.80        13.10        12.85 o
  -2    6   14        99.00         2.07       122.87 o
  -1    6   14        17.22         5.02        30.87 o
   0    6   14       102.82         1.32        97.08 o
   1    6   14       180.63         3.13       112.19 o
   2    6   14       554.60         1.54       605.41 o
   3    6   14        10.05        31.70         0.06 o
   4    6   14        21.25        18.40        10.08 o
   5    6   14        69.39         6.30        71.52 o
   6    6   14        26.94        46.65         0.13 o
  -6    7   14       237.47         2.69       215.21 o
  -5    7   14      1120.24         1.23      1018.42 o
  -4    7   14       327.25         1.28       315.51 o
  -3    7   14       223.80         1.42       272.37 o
  -2    7   14       247.12         1.02       376.55 o
  -1    7   14       101.20         1.56       108.74 o
   0    7   14         6.05         8.64         0.30 o
   1    7   14       563.59         2.19       478.21 o
   2    7   14       241.49         3.92       164.77 o
   3    7   14        47.61        11.63        31.48 o
   4    7   14       126.56         4.12       155.76 o
   5    7   14        10.43        31.92         4.21 o
  -5    8   14       118.16         3.96        91.24 o
  -4    8   14       317.55         1.17       229.90 o
  -3    8   14       150.06         1.82        78.64 o
  -2    8   14       823.12         0.56       728.25 o
  -1    8   14        -3.88        20.79         1.52 o
   0    8   14       150.06         3.53       143.71 o
   1    8   14       225.30         3.03       176.93 o
   2    8   14       226.20         3.76       190.28 o
   3    8   14        97.42         7.56        99.80 o
   4    8   14        66.26         7.02        60.84 o
  -4    9   14        19.54         8.82        24.54 o
  -3    9   14        26.73         5.62        23.20 o
  -2    9   14         4.93        25.50         3.16 o
  -1    9   14        11.22        38.19        14.47 o
   0    9   14       425.18         4.80       406.88 o
   1    9   14        56.10         9.12        42.08 o
   2    9   14        31.47        19.18        14.27 o
   3    9   14        81.54         8.01        60.84 o
  -3   10   14         9.99        26.42         0.30 o
  -2   10   14        50.69         7.84        25.92 o
  -1   10   14       189.61         3.65       188.77 o
   0   10   14         2.92       150.55         3.26 o
   1   10   14       234.09         4.08       274.18 o
   2   10   14        17.72        29.48        20.89 o
  -7    1   15         7.45        86.68         1.73 o
  -6    1   15       209.38         0.92       188.77 o
  -5    1   15        13.76         9.18        16.19 o
  -4    1   15       626.00         0.98       601.37 o
  -3    1   15       573.60         0.96       657.67 o
  -2    1   15        21.81         8.29        44.23 o
  -1    1   15       127.24         2.02       102.55 o
   0    1   15       260.50         1.32       201.77 o
   1    1   15         1.10        96.63         0.97 o
   2    1   15        89.49         4.33       103.10 o
   3    1   15       161.29         1.32       134.03 o
   4    1   15        54.61         3.76        70.60 o
   5    1   15       293.78         1.28       267.87 o
   6    1   15         7.56        28.30        14.06 o
  -7    2   15       407.23         1.10       404.67 o
  -6    2   15       618.02         0.58       600.03 o
  -5    2   15        26.21         5.52        18.00 o
  -4    2   15        20.07         9.24        30.57 o
  -3    2   15      1171.69         0.83      1177.94 o
  -2    2   15      1140.41         0.61      1069.71 o
  -1    2   15       548.96         0.72       522.28 o
   0    2   15       501.31         0.92       555.31 o
   1    2   15       294.12         1.08       216.82 o
   2    2   15        16.16         6.92         7.05 o
   3    2   15       623.50         0.72       570.90 o
   4    2   15        64.16         2.25        82.57 o
   5    2   15        39.56         3.50        52.60 o
   6    2   15        21.90        17.47        35.27 o
  -7    3   15       -15.52        27.35         0.06 o
  -6    3   15         5.20        18.15         3.57 o
  -5    3   15       699.60         0.77       752.08 o
  -4    3   15       227.41         1.14       191.79 o
  -3    3   15        81.00         3.57        78.15 o
  -2    3   15       462.25         1.04       467.50 o
  -1    3   15        27.25         8.76        39.28 o
   0    3   15        11.02        15.84         9.91 o
   1    3   15       677.56         0.76       700.46 o
   2    3   15         7.95         9.80         6.48 o
   3    3   15        19.36         8.82        17.08 o
   4    3   15       428.08         0.79       355.60 o
   5    3   15       -12.32        42.12         2.88 o
   6    3   15        36.84         9.67        15.32 o
  -7    4   15        99.40         7.90       104.78 o
  -6    4   15       229.22         3.20       170.44 o
  -5    4   15        19.89        13.84        17.54 o
  -4    4   15        70.90         5.71        75.75 o
  -3    4   15       266.02         1.28       238.28 o
  -2    4   15        14.36        16.00        25.36 o
  -1    4   15       358.72         0.94       323.34 o
   0    4   15        40.45         5.15        65.19 o
   1    4   15      1401.75         0.74      1531.80 o
   2    4   15       561.69         0.46       554.02 o
   3    4   15        88.55         0.88        76.71 o
   4    4   15        26.94        16.81        19.66 o
   5    4   15        10.82        33.87         2.79 o
   6    4   15        24.11        15.92         0.24 o
  -7    5   15        26.01        19.10        37.25 o
  -6    5   15        66.26         7.13        57.89 o
  -5    5   15       159.26         4.67       109.88 o
  -4    5   15        20.52         7.84        17.54 o
  -3    5   15        79.03         2.86        93.87 o
  -2    5   15       240.25         1.00       236.59 o
  -1    5   15        64.64         2.25        61.70 o
   0    5   15        48.86         2.13        85.58 o
   1    5   15         4.54         9.18         0.87 o
   2    5   15       316.84         2.10       276.00 o
   3    5   15       437.23         1.85       471.06 o
   4    5   15        10.89        35.28         3.36 o
   5    5   15        39.06        12.32        33.99 o
  -6    6   15        49.14         8.70        31.79 o
  -5    6   15        22.75        16.40        17.08 o
  -4    6   15       106.92         3.17       106.47 o
  -3    6   15       280.56         1.14       252.86 o
  -2    6   15       281.90         1.10       296.37 o
  -1    6   15      1346.89         0.56      1319.08 o
   0    6   15       184.14         0.74       174.03 o
   1    6   15        96.24         5.34        28.19 o
   2    6   15        11.63        31.25        10.08 o
   3    6   15        16.89        22.28         9.40 o
   4    6   15       208.51         3.10       169.72 o
   5    6   15        10.96        36.84         1.03 o
  -5    7   15        86.86         4.71       111.61 o
  -4    7   15       428.49         3.46       297.31 o
  -3    7   15        73.96         4.62        97.08 o
  -2    7   15       156.25         1.23       156.44 o
  -1    7   15       254.40         1.32       205.68 o
   0    7   15       495.06         1.61       416.88 o
   1    7   15        98.41         5.24        66.97 o
   2    7   15        36.48        12.46         8.10 o
   3    7   15       293.44         2.72       258.99 o
   4    7   15       140.66         4.49       122.26 o
  -5    8   15        47.20        11.97        34.63 o
  -4    8   15        16.48        10.96        20.39 o
  -3    8   15        41.99         4.12        44.23 o
  -2    8   15       289.68         0.90       283.32 o
  -1    8   15         6.81        43.43        35.93 o
   0    8   15        11.02        30.91        10.61 o
   1    8   15        58.68         8.18        72.45 o
   2    8   15        22.66        24.60        67.42 o
   3    8   15        15.92        29.16         0.06 o
   4    8   15        38.32        16.00         1.65 o
  -4    9   15        53.00         4.84        80.10 o
  -3    9   15        92.74         2.16       143.71 o
  -2    9   15        29.92        11.42        24.54 o
  -1    9   15        38.94        11.49        21.39 o
   0    9   15        71.06         6.86        42.43 o
   1    9   15        -0.20      1528.03         1.80 o
   2    9   15       102.41         6.35       105.34 o
  -2   10   15       117.29         8.58       117.47 o
  -1   10   15        25.60        16.65        20.15 o
   0   10   15       194.32         3.84       181.33 o
  -7    0   16       538.70         5.11       447.60 o
  -6    0   16       436.39         2.34       509.84 o
  -5    0   16         4.45        38.19         4.91 o
  -4    0   16        -5.11        40.96         1.03 o
  -3    0   16       734.41         1.39       606.76 o
  -2    0   16        60.22        17.56        14.47 o
  -1    0   16      1081.75         0.79      1129.60 o
   0    0   16      1888.77         0.86      1726.12 o
   1    0   16       677.04         0.76       600.03 o
   2    0   16        53.88         4.37        86.59 o
   3    0   16        98.60         1.99        63.87 o
   4    0   16        58.68         4.33        78.64 o
   5    0   16        48.58         5.38        63.87 o
   6    0   16        -4.75        33.64         0.05 o
  -7    1   16        28.20        15.84         4.33 o
  -6    1   16       195.16         5.43       166.18 o
  -5    1   16       785.12         1.21       780.87 o
  -4    1   16         3.42        46.10        20.15 o
  -3    1   16       934.52         0.77       805.54 o
  -2    1   16        33.87         5.52        29.37 o
  -1    1   16       254.72         1.35       315.51 o
   0    1   16        39.31         6.35         8.58 o
   1    1   16       375.58         0.90       323.34 o
   2    1   16        52.27         3.17        51.81 o
   3    1   16        13.47         9.73        25.36 o
   4    1   16        19.71        11.56        17.31 o
   5    1   16        38.94         6.00        86.59 o
   6    1   16        -0.56       249.64         0.07 o
  -7    2   16        26.42        14.59        30.57 o
  -6    2   16       342.25         0.79       314.54 o
  -5    2   16        10.05        17.06         0.01 o
  -4    2   16        10.96        21.62        32.10 o
  -3    2   16        15.29        12.39        35.93 o
  -2    2   16       182.25         1.56       178.39 o
  -1    2   16       209.38         1.64       180.59 o
   0    2   16        10.56        13.69        20.64 o
   1    2   16        74.65         2.46        46.44 o
   2    2   16         6.76        23.23         1.45 o
   3    2   16         6.20        17.22         0.36 o
   4    2   16        17.56         8.94        16.63 o
   5    2   16        56.70         7.90        46.07 o
   6    2   16        49.56         9.24        44.60 o
  -7    3   16       159.77         4.08       100.34 o
  -6    3   16       275.89         2.76       271.47 o
  -5    3   16       166.93         1.74       159.89 o
  -4    3   16      1424.31         0.86      1443.14 o
  -3    3   16        18.15        12.18         4.10 o
  -2    3   16       286.29         1.35       283.32 o
  -1    3   16       121.22         2.92       112.19 o
   0    3   16       118.81         1.64       183.54 o
   1    3   16        21.07         7.56        23.73 o
   2    3   16        66.75         2.79        47.95 o
   3    3   16         4.33        19.80        12.66 o
   4    3   16       448.17         1.80       388.32 o
   5    3   16        27.46        16.40         7.64 o
  -6    4   16         6.81        39.56         0.43 o
  -5    4   16       341.51         1.90       442.98 o
  -4    4   16        62.57         5.11        59.57 o
  -3    4   16       126.11         3.28        72.92 o
  -2    4   16       205.92         1.85       149.67 o
  -1    4   16       530.84         0.94       454.57 o
   0    4   16        96.83         3.31        52.60 o
   1    4   16      1194.39         0.74      1172.31 o
   2    4   16       134.33         1.42        77.19 o
   3    4   16       336.36         2.07       374.43 o
   4    4   16       266.34         2.76       230.74 o
   5    4   16       159.26         3.61       145.02 o
  -6    5   16        10.69        31.70        18.70 o
  -5    5   16       125.89         3.53        99.80 o
  -4    5   16       243.05         1.49       216.01 o
  -3    5   16        10.96        13.47         5.29 o
  -2    5   16         9.99        17.56         4.56 o
  -1    5   16        25.50         5.29        25.09 o
   0    5   16         2.96        27.88         0.36 o
   1    5   16       166.93         0.83       225.77 o
   2    5   16       262.76         2.53       222.50 o
   3    5   16       245.86         3.17       201.77 o
   4    5   16        19.80        20.16         2.10 o
   5    5   16        20.25        20.16        25.92 o
  -5    6   16        75.17         5.95        57.48 o
  -4    6   16        73.96         5.66       103.66 o
  -3    6   16        66.59         3.57        62.56 o
  -2    6   16        11.22        15.05         9.74 o
  -1    6   16         9.80        10.30        12.47 o
   0    6   16       200.79         1.44       233.24 o
   1    6   16       143.52         4.54       116.28 o
   2    6   16        77.79         6.35        68.32 o
   3    6   16        51.84        12.32        38.26 o
   4    6   16         5.66        79.74         5.67 o
  -5    7   16         4.24        82.45         6.76 o
  -4    7   16       646.18         1.44       551.45 o
  -3    7   16       318.98         3.65       413.53 o
  -2    7   16       249.64         1.00       248.53 o
  -1    7   16       243.36         2.34       263.41 o
   0    7   16       -11.97        30.80        19.90 o
   1    7   16        42.51        10.76        34.95 o
   2    7   16        41.99        10.82        34.63 o
   3    7   16         4.54        91.20         0.47 o
   4    7   16        27.35        20.52        11.89 o
  -4    8   16         8.64        26.01         9.40 o
  -3    8   16       103.63         2.19       100.34 o
  -2    8   16       327.25         2.04       265.19 o
  -1    8   16       141.61         3.65       109.88 o
   0    8   16       165.38         4.58       138.51 o
   1    8   16        63.84         9.36        43.15 o
   2    8   16        64.96         8.64        59.15 o
   3    8   16         8.41        72.76         1.08 o
  -2    9   16       275.23         5.52       251.99 o
  -1    9   16        46.51         9.24        39.28 o
   0    9   16        45.29        10.69        43.15 o
   1    9   16        -7.40        55.65         3.67 o
  -6    1   17       393.63         1.54       366.00 o
  -5    1   17       327.25         1.32       259.87 o
  -4    1   17        -0.61       339.30        25.64 o
  -3    1   17         4.00        70.56         0.01 o
  -2    1   17       984.08         0.79       929.61 o
  -1    1   17         4.04        38.44         0.27 o
   0    1   17       575.52         0.86       600.03 o
   1    1   17        41.60         7.24        25.64 o
   2    1   17        11.22        18.23        13.45 o
   3    1   17        21.07        11.76        18.23 o
   4    1   17         2.46        69.06         0.36 o
   5    1   17         6.30        22.94         0.77 o
  -6    2   17         8.70        30.36         7.19 o
  -5    2   17        93.32         2.72       101.44 o
  -4    2   17       405.62         1.82       371.26 o
  -3    2   17        17.39        13.76        17.77 o
  -2    2   17        55.20         4.00        63.00 o
  -1    2   17       228.61         2.34       185.78 o
   0    2   17        29.38         6.20        27.04 o
   1    2   17       243.36         1.44       195.60 o
   2    2   17       172.66         1.44       155.08 o
   3    2   17         7.56        15.13         0.63 o
   4    2   17        32.15         9.42        57.89 o
   5    2   17        59.91         6.10        51.03 o
  -6    3   17       201.07         2.43       136.58 o
  -5    3   17        31.02         6.45        51.81 o
  -4    3   17        85.75         5.86        28.78 o
  -3    3   17       334.52         3.06       246.80 o
  -2    3   17        44.76         5.52        50.25 o
  -1    3   17       711.29         0.94       598.69 o
   0    3   17       315.77         0.98       306.82 o
   1    3   17        84.82         2.50        67.87 o
   2    3   17         8.29        14.98        21.90 o
   3    3   17         3.76        32.38         0.77 o
   4    3   17       127.92         3.88        85.07 o
   5    3   17         9.99        53.29         5.16 o
  -6    4   17        25.10        14.90        14.47 o
  -5    4   17       209.96         1.54       239.97 o
  -4    4   17        23.91        11.63        16.63 o
  -3    4   17       125.44         2.76       102.00 o
  -2    4   17         0.42       494.17         8.26 o
  -1    4   17       195.72         1.80       153.72 o
   0    4   17       310.46         1.23       304.91 o
   1    4   17       116.64         3.42        90.20 o
   2    4   17         2.25       135.49        15.10 o
   3    4   17       226.20         2.89       294.49 o
   4    4   17       166.67         5.34       122.26 o
  -5    5   17        24.21        13.54         9.74 o
  -4    5   17       313.64         1.35       296.37 o
  -3    5   17       130.87         2.31       129.01 o
  -2    5   17         8.01        22.75         6.07 o
  -1    5   17       112.78         2.66       116.88 o
   0    5   17        32.38         4.88       105.90 o
   1    5   17        32.83        18.58        41.72 o
   2    5   17       328.70         2.28       308.74 o
   3    5   17        30.91        14.21        19.90 o
   4    5   17        75.17         8.29        79.61 o
  -5    6   17        83.17         6.40        97.08 o
  -4    6   17        36.72         9.61        44.60 o
  -3    6   17       571.21         1.14       560.48 o
  -2    6   17         5.95        23.43         2.10 o
  -1    6   17        18.32         6.30        24.81 o
   0    6   17        40.45        13.62        52.60 o
   1    6   17       755.70         1.72       726.78 o
   2    6   17        47.75        11.70        40.32 o
   3    6   17        17.56        29.48         0.11 o
  -4    7   17       -23.23        13.25         1.95 o
  -3    7   17        62.57         7.95        33.67 o
  -2    7   17       250.59         1.37       201.00 o
  -1    7   17         5.06        76.91         6.62 o
   0    7   17        64.80        15.21        38.26 o
   1    7   17        20.34        26.11        25.64 o
   2    7   17        29.59        14.90        22.68 o
   3    7   17        48.16        12.53        13.65 o
  -3    8   17        16.16         7.62        40.67 o
  -2    8   17        34.93        14.82        53.40 o
  -1    8   17        13.76        32.95        17.31 o
   0    8   17       128.14         5.66       136.58 o
   1    8   17        12.39        55.06        21.39 o
  -6    0   18       152.03         2.66       141.74 o
  -5    0   18       430.15         1.23       378.68 o
  -4    0   18       883.87         1.39       793.16 o
  -3    0   18       173.45         3.57       171.15 o
  -2    0   18        99.40         3.88        72.45 o
  -1    0   18        26.42         8.29        29.96 o
   0    0   18        14.67        13.03        35.93 o
   1    0   18       513.48         1.00       593.35 o
   2    0   18       110.25         2.31       110.46 o
   3    0   18        16.24         9.49        23.20 o
   4    0   18         4.75        28.62         8.26 o
  -6    1   18        22.37         7.95        31.17 o
  -5    1   18         9.99        25.91         8.90 o
  -4    1   18       626.00         1.42       557.89 o
  -3    1   18       322.92         1.42       297.31 o
  -2    1   18         5.71        37.95        15.10 o
  -1    1   18       143.76         2.69       107.03 o
   0    1   18         4.58        37.82         1.87 o
   1    1   18        17.14        11.02        20.15 o
   2    1   18         0.55       230.13         2.61 o
   3    1   18        47.47         4.54        55.83 o
   4    1   18        16.00        13.76        24.27 o
  -6    2   18       149.82         3.96       121.66 o
  -5    2   18        55.95         4.37        71.52 o
  -4    2   18         0.02     11528.32         2.43 o
  -3    2   18       137.36         3.35        99.80 o
  -2    2   18       179.29         2.37       216.01 o
  -1    2   18        91.01         3.65       104.78 o
   0    2   18       158.26         2.22       108.17 o
   1    2   18        13.84        16.97        10.79 o
   2    2   18         9.67        31.92        13.85 o
   3    2   18        49.84         5.11        69.68 o
   4    2   18         7.95        34.69         1.14 o
  -5    3   18       292.41         1.56       243.38 o
  -4    3   18       103.63         3.53        91.24 o
  -3    3   18       500.42         1.32       473.44 o
  -2    3   18       271.26         1.96       239.97 o
  -1    3   18         0.01     24351.60         7.34 o
   0    3   18       115.78         2.28       100.34 o
   1    3   18       -10.30        14.75         2.79 o
   2    3   18        11.36        14.14        18.46 o
   3    3   18        60.68         7.18        54.61 o
   4    3   18        11.70        30.03         3.26 o
  -5    4   18       165.89         2.22       145.68 o
  -4    4   18        -4.33        56.55         0.02 o
  -3    4   18       325.08         1.80       295.43 o
  -2    4   18       131.10         6.30        81.57 o
  -1    4   18        50.13         8.70        24.81 o
   0    4   18        -9.00        22.66         1.59 o
   1    4   18       -11.97        15.29         2.97 o
   2    4   18        22.28        17.39        19.42 o
   3    4   18        11.02        33.52        13.85 o
   4    4   18        33.18        17.56        36.59 o
  -4    5   18        36.00         7.67        51.42 o
  -3    5   18       133.63         2.62       119.85 o
  -2    5   18       162.31         2.16       154.40 o
  -1    5   18        73.79         3.80        56.65 o
   0    5   18        -4.54        86.30         0.03 o
   1    5   18        37.33        14.36        53.40 o
   2    5   18        86.86        10.18        61.70 o
   3    5   18       153.76         5.29       172.59 o
  -4    6   18        28.84         9.18        18.70 o
  -3    6   18        99.20         3.57       111.61 o
  -2    6   18       180.90         2.25       112.19 o
  -1    6   18        27.56        18.23         7.79 o
   0    6   18        10.96        42.38        10.43 o
   1    6   18        30.91        16.40        53.00 o
   2    6   18        -8.82        46.10         1.03 o
  -2    7   18       239.94         6.25       245.09 o
  -1    7   18       135.49         4.24        81.57 o
   0    7   18         1.21       282.91        14.47 o
   1    7   18       128.14         4.75       132.77 o
  -5    1   19        -9.80        21.62         4.10 o
  -4    1   19        79.57         7.40       112.19 o
  -3    1   19        45.29        10.50        34.30 o
  -2    1   19        44.62         9.86        77.67 o
  -1    1   19        12.46        20.34        13.45 o
   0    1   19        87.98         3.57        95.47 o
   1    1   19        29.05         7.02        14.68 o
   2    1   19       341.88         1.23       336.26 o
   3    1   19        -3.46        49.84         7.19 o
  -5    2   19       151.04         3.35       107.03 o
  -4    2   19       183.87         2.86       195.60 o
  -3    2   19        -0.34       749.66         1.32 o
  -2    2   19       130.64         5.62       108.17 o
  -1    2   19        14.29        16.24        12.08 o
   0    2   19         7.90        23.62         9.40 o
   1    2   19        30.80         6.30        22.94 o
   2    2   19        -5.43        28.94        11.89 o
   3    2   19        32.95        13.40        13.25 o
  -4    3   19        71.91         5.76        36.59 o
  -3    3   19       177.42         2.92       178.39 o
  -2    3   19        70.06         7.02        75.75 o
  -1    3   19         6.81        50.41         4.56 o
   0    3   19        17.56        17.06         7.79 o
   1    3   19       365.96         1.12       268.77 o
   2    3   19        59.44         9.36        57.89 o
   3    3   19        -7.90        54.61         5.80 o
  -4    4   19         3.72        88.92        14.68 o
  -3    4   19         1.19       181.44        13.85 o
  -2    4   19        10.76        24.30        19.90 o
  -1    4   19        39.69         8.24        28.48 o
   0    4   19        11.36        37.09         0.72 o
   1    4   19       -10.50        39.69         2.43 o
   2    4   19       108.58         5.76       103.66 o
  -3    5   19        23.91        12.11        12.08 o
  -2    5   19       295.15         1.49       271.47 o
  -1    5   19        23.52         9.00        25.36 o
   0    5   19        46.10        15.13        59.99 o
   1    5   19        -1.59       216.68         8.10 o
   2    5   19        -2.86       132.25        15.97 o
  -2    6   19        36.72        15.76        19.66 o
  -1    6   19       246.49         3.88       269.67 o
   0    6   19         8.18        81.00         5.67 o
   1    6   19        77.62         8.88        39.28 o
  -4    0   20        43.16        10.30         7.49 o
  -3    0   20       404.01         2.10       381.88 o
  -2    0   20       119.03         3.46        71.99 o
  -1    0   20       218.15         2.16       220.05 o
   0    0   20       347.08         1.46       298.25 o
   1    0   20        11.63        17.89         7.79 o
   2    0   20         3.39        51.27        13.05 o
  -4    1   20        96.43         4.16        78.64 o
  -3    1   20        26.83        13.10        38.60 o
  -2    1   20       338.19         1.69       302.05 o
  -1    1   20        28.09        10.30        29.96 o
   0    1   20         8.58        28.94         7.79 o
   1    1   20        -3.39        65.61         2.35 o
   2    1   20         2.86        69.72         5.04 o
  -4    2   20        66.59         7.67        96.01 o
  -3    2   20        10.56        32.83         3.16 o
  -2    2   20        49.28         9.24        27.04 o
  -1    2   20       142.32         3.24       153.04 o
   0    2   20       169.00         2.66       145.02 o
   1    2   20        31.70        11.09        21.39 o
   2    2   20        24.80        14.82        23.20 o
  -3    3   20       104.24         5.02        88.13 o
  -2    3   20        58.52         6.40        46.82 o
  -1    3   20        72.25         5.29        78.64 o
   0    3   20        -5.38        44.09         0.05 o
   1    3   20         8.94        52.13         1.39 o
   2    3   20       -17.22        17.98        10.79 o
  -2    4   20        16.81        18.15        13.85 o
  -1    4   20       137.12         3.50        95.47 o
   0    4   20       148.84         6.45       134.67 o
   1    4   20        33.29        17.14        25.36 o
  -2    1   21        69.39         6.55        29.07 o
  -1    1   21        -4.93        60.37        21.39 o
   0    1   21       -17.81        24.30         1.39 o
  -1    2   21       110.46         3.39       126.54 o
   0    2   21         0.98       217.56         2.10 o
